# Supplementary material for: N-Benzoyl-N′,N′′-dicyclo­hexyl­phospho­ric triamide
Source: Acta Crystallogr Sect E Struct Rep Online. 2011 May 7;67(Pt 6):o1360. doi: 10.1107/S1600536811016679 (PMC3120389; doi:10.1107/S1600536811016679)
Supplement: Supplementary file 1 [file e-67-o1360-sup1.cif]

##############################################################################
#                                                                            #
# This CIF contains the data in a paper accepted for publication in          #
# Acta Crystallographica Section E. It conforms to the requirements of       #
# Notes for Authors for Acta Crystallographica Section E, and has been       #
# peer reviewed under the auspices of the IUCr Commission on Journals.       #
#                                                                            #
# Full details of the Crystallographic Information File format               #
# are given in the paper "The Crystallographic Information File (CIF):       #
# a New Standard Archive File for Crystallography" by S. R. Hall, F. H.      #
# Allen and I. D. Brown [Acta Cryst. (1991), A47, 655-685].                  #
#                                                                            #
# The current version of the core CIF dictionary is obtainable from          #
# ftp://ftp.iucr.org/pub/cif_core.dic.                                       #
#                                                                            #
# Software is freely available for graphical display of the structure(s)     #
# in this CIF. For information consult the CIF software page                 #
# http://www.iucr.org/resources/cif/software.                                #
#                                                                            #
# This file may be used for bona fide research purposes within the           #
# scientific community so long as proper attribution is given to the journal # 
# article from which it was obtained.                                        #
#                                                                            #
##############################################################################
data_global
_audit_creation_method     'from SHELXL97 CIF and IUCr SHELXL97-template'
_journal_date_recd_electronic     2011-04-14
_journal_date_accepted     2011-05-03
_journal_name_full     'Acta Crystallographica, Section E'
_journal_year     2011
_journal_volume     67
_journal_issue      6
_journal_page_first     o1360
_journal_page_last     o1360
_journal_paper_category     QO
_journal_coeditor_code     LD2010
_publ_contact_author_name     'Santiago Garc\'ia-Granda'
_publ_contact_author_address
;
Departamento de Qu\'imica F\'isica y Anal\'itica
Facultad de Qu\'imica
Universidad de Oviedo - CINN
C/ Juli\'an Claver\'ia, 8
33006 Oviedo
(Asturias) Spain
;
_publ_contact_author_email     'sgg@uniovi.es'
_publ_contact_author_fax     '+34 985 103125'
_publ_contact_author_phone     '+34 985 103477'
_publ_section_title
;
<i>N</i>-Benzoyl-<i>N</i>',<i>N</i>''-dicyclohexylphosphoric triamide
;
loop_
    _publ_author_name
    _publ_author_address
    'Pourayoubi, Mehrdad'
;
Department of Chemistry, Ferdowsi University of Mashhad, Mashhad 91779, Iran
;
    'Rostami Chaijan, Mahnaz'
;
Department of Chemistry, Ferdowsi University of Mashhad, Mashhad 91779, Iran
;
    'Laura Torre-Fern\'andez'
;
Departamento de Qu\'imica F\'isica y Anal\'itica
Facultad de Qu\'imica
Universidad de Oviedo--CINN
C/ Juli\'an Claver\'ia, 8
33006 Oviedo
Asturias
Spain
;
    'Santiago Garc\'ia-Granda'
;
Departamento de Qu\'imica F\'isica y Anal\'itica
Facultad de Qu\'imica
Universidad de Oviedo--CINN
C/ Juli\'an Claver\'ia, 8
33006 Oviedo
Asturias
Spain
;
data_I
_chemical_name_systematic
;
<i>N</i>-Benzoyl-<i>N</i>',<i>N</i>''-dicyclohexylphosphoric triamide
;
_chemical_name_common     ?
_chemical_formula_moiety     'C19 H30 N3 O2 P'
_chemical_formula_sum     'C19 H30 N3 O2 P'
_chemical_formula_iupac     'C19 H30 N3 O2 P'
_chemical_formula_weight     363.43
_chemical_melting_point     ?
_symmetry_cell_setting     monoclinic
_symmetry_space_group_name_H-M     'C c'
_symmetry_space_group_name_Hall     'C -2yc'
loop_
    _symmetry_equiv_pos_as_xyz
    'x, y, z'
    'x, -y, z+1/2'
    'x+1/2, y+1/2, z'
    'x+1/2, -y+1/2, z+1/2'
_cell_length_a     20.9904(17)
_cell_length_b     5.1503(2)
_cell_length_c     21.1125(18)
_cell_angle_alpha     90.00
_cell_angle_beta     121.955(11)
_cell_angle_gamma     90.00
_cell_volume     1936.5(2)
_cell_formula_units_Z     4
_cell_measurement_reflns_used     1733
_cell_measurement_theta_min     4.2128
_cell_measurement_theta_max     70.1451
_cell_measurement_temperature     293(2)
_exptl_crystal_description     'prismatic'
_exptl_crystal_colour     'colorless'
_exptl_crystal_size_max     0.28
_exptl_crystal_size_mid     0.05
_exptl_crystal_size_min     0.01
_exptl_crystal_density_diffrn     1.247
_exptl_crystal_density_meas     ?
_exptl_crystal_density_method     'not measured'
_exptl_crystal_F_000     784
_exptl_absorpt_coefficient_mu     1.391
_exptl_absorpt_correction_type     multi-scan
_exptl_absorpt_process_details     '(CrysAlis PRO; Oxford Diffraction, 2010)'
_exptl_absorpt_correction_T_min     0.97790
_exptl_absorpt_correction_T_max     1.00000
_exptl_special_details
;
;
_diffrn_ambient_temperature     293(2)
_diffrn_radiation_type     CuK\a
_diffrn_radiation_wavelength     1.54180
_diffrn_radiation_source     'Enhance (Cu) X-ray Source'
_diffrn_radiation_monochromator     graphite
_diffrn_measurement_device_type     'Oxford Diffraction Xcalibur Ruby Gemini'
_diffrn_measurement_method     \w
_diffrn_detector_area_resol_mean     10.2673
_diffrn_reflns_number     2758
_diffrn_reflns_av_R_equivalents     0.0635
_diffrn_reflns_av_sigmaI/netI     0.0651
_diffrn_reflns_theta_min     4.80
_diffrn_reflns_theta_max     70.28
_diffrn_reflns_theta_full     67.00
_diffrn_measured_fraction_theta_max     0.988
_diffrn_measured_fraction_theta_full     1.000
_diffrn_reflns_limit_h_min     -24
_diffrn_reflns_limit_h_max     24
_diffrn_reflns_limit_k_min     0
_diffrn_reflns_limit_k_max     6
_diffrn_reflns_limit_l_min     -25
_diffrn_reflns_limit_l_max     25
_diffrn_standards_number     ?
_diffrn_standards_interval_count     ?
_diffrn_standards_interval_time     ?
_diffrn_standards_decay_%     ?
_refine_special_details
;
Refinement of <i>F</i>^2^ against ALL reflections. The weighted <i>R</i>-factor
<i>wR</i> and goodness of fit <i>S</i> are based on <i>F</i>^2^, conventional
<i>R</i>-factors <i>R</i> are based on <i>F</i>, with <i>F</i> set to zero for
negative <i>F</i>^2^. The threshold expression of <i>F</i>^2^ >
\s(<i>F</i>^2^) is used only for calculating <i>R</i>-factors(gt) <i>etc</i>.
and is not relevant to the choice of reflections for refinement.
<i>R</i>-factors based on <i>F</i>^2^ are statistically about twice as large
as those based on <i>F</i>, and <i>R</i>- factors based on ALL data will be
even larger.
;
_reflns_number_total     2758
_reflns_number_gt     2294
_reflns_threshold_expression     I>2\s(I)
_refine_ls_structure_factor_coef     Fsqd
_refine_ls_matrix_type     full
_refine_ls_R_factor_all     0.0669
_refine_ls_R_factor_gt     0.0512
_refine_ls_wR_factor_gt     0.1111
_refine_ls_wR_factor_ref     0.1222
_refine_ls_goodness_of_fit_ref     1.052
_refine_ls_restrained_S_all     1.051
_refine_ls_number_reflns     2758
_refine_ls_number_parameters     239
_refine_ls_number_restraints     2
_refine_ls_hydrogen_treatment     mixed
_refine_ls_weighting_scheme     calc
_refine_ls_weighting_details
         'calc w=1/[\s^2^(Fo^2^)+(0.0489P)^2^+0.0000P] where P=(Fo^2^+2Fc^2^)/3'
_atom_sites_solution_hydrogens     geom
_atom_sites_solution_primary     direct
_atom_sites_solution_secondary     difmap
_refine_ls_shift/su_max     0.000
_refine_ls_shift/su_mean     0.000
_refine_diff_density_max     0.459
_refine_diff_density_min     -0.177
_refine_ls_extinction_method     none
_refine_ls_extinction_coef     ?
_refine_ls_abs_structure_details     'Flack (1983), <b>908 Friedel pairs</b>'
_refine_ls_abs_structure_Flack     0.11(4)
loop_
    _atom_type_symbol
    _atom_type_description
    _atom_type_scat_dispersion_real
    _atom_type_scat_dispersion_imag
    _atom_type_scat_source
    'C' 'C' 0.0181 0.0091
                         'International Tables Vol C Tables 4.2.6.8 and 6.1.1.4'
    'H' 'H' 0.0000 0.0000
                         'International Tables Vol C Tables 4.2.6.8 and 6.1.1.4'
    'N' 'N' 0.0311 0.0180
                         'International Tables Vol C Tables 4.2.6.8 and 6.1.1.4'
    'O' 'O' 0.0492 0.0322
                         'International Tables Vol C Tables 4.2.6.8 and 6.1.1.4'
    'P' 'P' 0.2955 0.4335
                         'International Tables Vol C Tables 4.2.6.8 and 6.1.1.4'
_computing_data_collection     'CrysAlis PRO (Oxford Diffraction, 2010)'
_computing_cell_refinement     'CrysAlis PRO (Oxford Diffraction, 2010)'
_computing_data_reduction     'CrysAlis PRO (Oxford Diffraction, 2010)'
_computing_structure_solution     'SUPERFLIP (Palatinus & Chapuis, 2007)'
_computing_structure_refinement     'SHELXL97 (Sheldrick, 2008)'
_computing_molecular_graphics     'Mercury (Macrae <i>et al.</i>, 2008)'
_computing_publication_material     'WinGX (Farrugia, 1999)'
loop_
    _atom_site_type_symbol
    _atom_site_label
    _atom_site_fract_x
    _atom_site_fract_y
    _atom_site_fract_z
    _atom_site_U_iso_or_equiv
    _atom_site_adp_type
    _atom_site_calc_flag
    _atom_site_refinement_flags
    _atom_site_occupancy
    _atom_site_symmetry_multiplicity
    _atom_site_disorder_assembly
    _atom_site_disorder_group
    P P1 0.00072(6) 0.2629(2) 0.30701(6) 0.0403(2) Uani d . 1 1 . .
    O O2 -0.02706(18) 0.5292(5) 0.30029(19) 0.0504(8) Uani d . 1 1 . .
    O O3 0.11281(18) -0.1251(6) 0.3206(2) 0.0578(9) Uani d . 1 1 . .
    N N4 0.0865(2) 0.3029(6) 0.3150(2) 0.0435(8) Uani d . 1 1 . .
    N N5 -0.0520(2) 0.0724(7) 0.2376(2) 0.0438(9) Uani d . 1 1 . .
    N N6 0.0150(2) 0.0959(8) 0.3781(2) 0.0458(9) Uani d . 1 1 . .
    C C7 0.1289(2) 0.1008(8) 0.3169(2) 0.0398(9) Uani d . 1 1 . .
    C C8 0.1958(2) 0.1615(7) 0.3117(2) 0.0401(9) Uani d . 1 1 . .
    C C9 0.1990(3) 0.3714(9) 0.2727(3) 0.0490(11) Uani d . 1 1 . .
    H H9 0.1598 0.4905 0.2518 0.059 Uiso calc R 1 1 . .
    C C10 0.2585(3) 0.4083(11) 0.2640(3) 0.0616(13) Uani d . 1 1 . .
    H H10 0.2590 0.5492 0.2367 0.074 Uiso calc R 1 1 . .
    C C11 0.3180(3) 0.2347(12) 0.2961(3) 0.0677(14) Uani d . 1 1 . .
    H H11 0.3587 0.2600 0.2907 0.081 Uiso calc R 1 1 . .
    C C12 0.3169(3) 0.0239(12) 0.3362(3) 0.0722(16) Uani d . 1 1 . .
    H H12 0.3569 -0.0923 0.3577 0.087 Uiso calc R 1 1 . .
    C C13 0.2559(3) -0.0130(10) 0.3440(3) 0.0533(12) Uani d . 1 1 . .
    H H13 0.2549 -0.1546 0.3708 0.064 Uiso calc R 1 1 . .
    C C14 -0.0945(2) 0.1484(9) 0.1595(2) 0.0451(10) Uani d . 1 1 . .
    H H14 -0.1203 0.3120 0.1554 0.054 Uiso calc R 1 1 . .
    C C15 -0.1535(3) -0.0560(13) 0.1154(3) 0.0727(17) Uani d . 1 1 . .
    H H15A -0.1872 -0.0665 0.1336 0.087 Uiso calc R 1 1 . .
    H H15B -0.1292 -0.2234 0.1235 0.087 Uiso calc R 1 1 . .
    C C16 -0.1994(3) 0.0014(16) 0.0314(3) 0.0846(19) Uani d . 1 1 . .
    H H16A -0.2337 -0.1413 0.0055 0.102 Uiso calc R 1 1 . .
    H H16B -0.2290 0.1571 0.0225 0.102 Uiso calc R 1 1 . .
    C C17 -0.1502(3) 0.0381(11) 0.0011(3) 0.0638(13) Uani d . 1 1 . .
    H H17B -0.1806 0.0862 -0.0511 0.077 Uiso calc R 1 1 . .
    H H17A -0.1251 -0.1241 0.0045 0.077 Uiso calc R 1 1 . .
    C C18 -0.0922(4) 0.2463(12) 0.0436(4) 0.0774(17) Uani d . 1 1 . .
    H H18A -0.1172 0.4125 0.0352 0.093 Uiso calc R 1 1 . .
    H H18B -0.0589 0.2579 0.0250 0.093 Uiso calc R 1 1 . .
    C C19 -0.0464(3) 0.1896(13) 0.1269(3) 0.0683(16) Uani d . 1 1 . .
    H H19A -0.0162 0.0356 0.1356 0.082 Uiso calc R 1 1 . .
    H H19B -0.0124 0.3335 0.1525 0.082 Uiso calc R 1 1 . .
    C C20 0.0677(2) 0.1637(8) 0.4557(2) 0.0426(9) Uani d . 1 1 . .
    H H20 0.0962 0.3151 0.4562 0.051 Uiso calc R 1 1 . .
    C C21 0.1229(3) -0.0486(12) 0.4978(3) 0.0685(15) Uani d . 1 1 . .
    H H21A 0.1533 -0.0758 0.4763 0.082 Uiso calc R 1 1 . .
    H H21B 0.0956 -0.2081 0.4916 0.082 Uiso calc R 1 1 . .
    C C22 0.1746(3) 0.0067(15) 0.5810(3) 0.0805(19) Uani d . 1 1 . .
    H H22A 0.2054 -0.1448 0.6055 0.097 Uiso calc R 1 1 . .
    H H22B 0.2077 0.1498 0.5878 0.097 Uiso calc R 1 1 . .
    C C23 0.1303(3) 0.0742(10) 0.6167(3) 0.0650(14) Uani d . 1 1 . .
    H H23B 0.1019 -0.0762 0.6155 0.078 Uiso calc R 1 1 . .
    H H23A 0.1646 0.1218 0.6685 0.078 Uiso calc R 1 1 . .
    C C24 0.0777(4) 0.2951(13) 0.5762(3) 0.0771(18) Uani d . 1 1 . .
    H H24A 0.1068 0.4505 0.5829 0.093 Uiso calc R 1 1 . .
    H H24B 0.0477 0.3271 0.5979 0.093 Uiso calc R 1 1 . .
    C C25 0.0261(3) 0.2433(12) 0.4937(3) 0.0654(15) Uani d . 1 1 . .
    H H25A -0.0029 0.3987 0.4697 0.078 Uiso calc R 1 1 . .
    H H25B -0.0088 0.1066 0.4868 0.078 Uiso calc R 1 1 . .
    H H4 0.1046(19) 0.457(7) 0.3124(19) 0.015(8) Uiso d . 1 1 . .
    H H6 0.014(3) -0.052(9) 0.371(3) 0.037(13) Uiso d . 1 1 . .
    H H5 -0.038(3) -0.067(11) 0.248(3) 0.062(17) Uiso d . 1 1 . .
loop_
    _atom_site_aniso_label
    _atom_site_aniso_U_11
    _atom_site_aniso_U_22
    _atom_site_aniso_U_33
    _atom_site_aniso_U_12
    _atom_site_aniso_U_13
    _atom_site_aniso_U_23
    P1 0.0447(5) 0.0336(4) 0.0472(5) 0.0016(5) 0.0276(4) 0.0017(5)
    O2 0.0546(17) 0.0351(15) 0.071(2) 0.0019(13) 0.0401(17) 0.0037(14)
    O3 0.061(2) 0.0334(17) 0.089(3) 0.0009(14) 0.047(2) 0.0017(15)
    N4 0.0453(19) 0.0326(18) 0.060(2) 0.0006(15) 0.0333(18) -0.0008(15)
    N5 0.048(2) 0.035(2) 0.047(2) 0.0003(16) 0.0244(18) 0.0047(16)
    N6 0.054(2) 0.044(2) 0.046(2) -0.0048(18) 0.0301(19) -0.0002(17)
    C7 0.0389(19) 0.036(2) 0.045(2) 0.0004(17) 0.0228(18) 0.0000(17)
    C8 0.041(2) 0.0367(19) 0.042(2) 0.0018(17) 0.0213(18) -0.0041(17)
    C9 0.052(3) 0.045(2) 0.059(3) 0.002(2) 0.035(2) -0.003(2)
    C10 0.068(3) 0.062(3) 0.076(3) -0.003(3) 0.053(3) -0.003(3)
    C11 0.055(3) 0.074(4) 0.091(4) -0.011(3) 0.050(3) -0.019(3)
    C12 0.037(3) 0.076(4) 0.091(4) 0.011(2) 0.026(3) -0.016(3)
    C13 0.046(2) 0.049(3) 0.057(3) 0.006(2) 0.022(2) -0.002(2)
    C14 0.048(2) 0.042(2) 0.045(3) 0.0027(19) 0.024(2) 0.0002(19)
    C15 0.064(3) 0.103(5) 0.050(3) -0.034(3) 0.030(3) -0.006(3)
    C16 0.059(3) 0.116(5) 0.064(4) -0.015(3) 0.023(3) -0.008(4)
    C17 0.079(3) 0.057(3) 0.052(3) 0.003(3) 0.032(3) 0.004(2)
    C18 0.107(4) 0.070(4) 0.067(4) -0.019(4) 0.054(4) -0.003(3)
    C19 0.060(3) 0.091(4) 0.056(3) -0.024(3) 0.033(3) 0.001(3)
    C20 0.045(2) 0.041(2) 0.045(2) 0.0004(18) 0.025(2) 0.0032(18)
    C21 0.074(3) 0.077(4) 0.057(3) 0.027(3) 0.037(3) 0.010(3)
    C22 0.065(3) 0.114(5) 0.051(4) 0.028(4) 0.022(3) 0.018(3)
    C23 0.083(4) 0.055(3) 0.053(3) -0.001(3) 0.034(3) 0.004(2)
    C24 0.102(5) 0.075(4) 0.056(3) 0.017(4) 0.043(3) 0.000(3)
    C25 0.071(3) 0.078(4) 0.057(3) 0.023(3) 0.040(3) 0.006(3)
_geom_special_details
;
All e.s.d.'s (except the e.s.d. in the dihedral angle between two l.s. planes)
are estimated using the full covariance matrix. The cell e.s.d.'s are taken
into account individually in the estimation of e.s.d.'s in distances, angles
and torsion angles; correlations between e.s.d.'s in cell parameters are only
used when they are defined by crystal symmetry. An approximate (isotropic)
treatment of cell e.s.d.'s is used for estimating e.s.d.'s involving l.s.
planes.
;
loop_
    _geom_bond_atom_site_label_1
    _geom_bond_atom_site_label_2
    _geom_bond_site_symmetry_2
    _geom_bond_distance
    _geom_bond_publ_flag
    P1 O2 . 1.468(3) ?
    P1 N6 . 1.615(4) ?
    P1 N5 . 1.618(4) ?
    P1 N4 . 1.730(4) ?
    O3 C7 . 1.225(5) ?
    N4 C7 . 1.356(5) ?
    N4 H4 . 0.90(4) ?
    N5 C14 . 1.454(6) ?
    N5 H5 . 0.77(5) ?
    N6 C20 . 1.453(6) ?
    N6 H6 . 0.78(4) ?
    C7 C8 . 1.499(6) ?
    C8 C9 . 1.382(6) ?
    C8 C13 . 1.397(6) ?
    C9 C10 . 1.366(7) ?
    C9 H9 . 0.9300 ?
    C10 C11 . 1.387(8) ?
    C10 H10 . 0.9300 ?
    C11 C12 . 1.383(9) ?
    C11 H11 . 0.9300 ?
    C12 C13 . 1.389(7) ?
    C12 H12 . 0.9300 ?
    C13 H13 . 0.9300 ?
    C14 C19 . 1.507(7) ?
    C14 C15 . 1.513(7) ?
    C14 H14 . 0.9800 ?
    C15 C16 . 1.533(8) ?
    C15 H15A . 0.9700 ?
    C15 H15B . 0.9700 ?
    C16 C17 . 1.487(8) ?
    C16 H16A . 0.9700 ?
    C16 H16B . 0.9700 ?
    C17 C18 . 1.509(8) ?
    C17 H17B . 0.9700 ?
    C17 H17A . 0.9700 ?
    C18 C19 . 1.521(9) ?
    C18 H18A . 0.9700 ?
    C18 H18B . 0.9700 ?
    C19 H19A . 0.9700 ?
    C19 H19B . 0.9700 ?
    C20 C21 . 1.496(7) ?
    C20 C25 . 1.521(6) ?
    C20 H20 . 0.9800 ?
    C21 C22 . 1.525(8) ?
    C21 H21A . 0.9700 ?
    C21 H21B . 0.9700 ?
    C22 C23 . 1.514(8) ?
    C22 H22A . 0.9700 ?
    C22 H22B . 0.9700 ?
    C23 C24 . 1.498(8) ?
    C23 H23B . 0.9700 ?
    C23 H23A . 0.9700 ?
    C24 C25 . 1.511(8) ?
    C24 H24A . 0.9700 ?
    C24 H24B . 0.9700 ?
    C25 H25A . 0.9700 ?
    C25 H25B . 0.9700 ?
loop_
    _geom_angle_atom_site_label_1
    _geom_angle_atom_site_label_2
    _geom_angle_atom_site_label_3
    _geom_angle_site_symmetry_1
    _geom_angle_site_symmetry_3
    _geom_angle
    _geom_angle_publ_flag
    O2 P1 N6 . . 117.2(2) ?
    O2 P1 N5 . . 115.7(2) ?
    N6 P1 N5 . . 102.73(19) ?
    O2 P1 N4 . . 103.77(18) ?
    N6 P1 N4 . . 107.5(2) ?
    N5 P1 N4 . . 109.79(19) ?
    C7 N4 P1 . . 123.0(3) ?
    C7 N4 H4 . . 113(2) ?
    P1 N4 H4 . . 124(2) ?
    C14 N5 P1 . . 125.4(3) ?
    C14 N5 H5 . . 120(4) ?
    P1 N5 H5 . . 109(4) ?
    C20 N6 P1 . . 125.2(3) ?
    C20 N6 H6 . . 113(4) ?
    P1 N6 H6 . . 112(4) ?
    O3 C7 N4 . . 122.2(4) ?
    O3 C7 C8 . . 120.2(4) ?
    N4 C7 C8 . . 117.6(3) ?
    C9 C8 C13 . . 118.6(4) ?
    C9 C8 C7 . . 123.4(4) ?
    C13 C8 C7 . . 117.9(4) ?
    C10 C9 C8 . . 121.6(5) ?
    C10 C9 H9 . . 119.2 ?
    C8 C9 H9 . . 119.2 ?
    C9 C10 C11 . . 119.7(5) ?
    C9 C10 H10 . . 120.1 ?
    C11 C10 H10 . . 120.1 ?
    C12 C11 C10 . . 120.2(5) ?
    C12 C11 H11 . . 119.9 ?
    C10 C11 H11 . . 119.9 ?
    C11 C12 C13 . . 119.6(5) ?
    C11 C12 H12 . . 120.2 ?
    C13 C12 H12 . . 120.2 ?
    C12 C13 C8 . . 120.3(5) ?
    C12 C13 H13 . . 119.9 ?
    C8 C13 H13 . . 119.9 ?
    N5 C14 C19 . . 113.5(4) ?
    N5 C14 C15 . . 108.8(4) ?
    C19 C14 C15 . . 110.2(4) ?
    N5 C14 H14 . . 108.1 ?
    C19 C14 H14 . . 108.1 ?
    C15 C14 H14 . . 108.1 ?
    C14 C15 C16 . . 112.7(5) ?
    C14 C15 H15A . . 109.1 ?
    C16 C15 H15A . . 109.1 ?
    C14 C15 H15B . . 109.1 ?
    C16 C15 H15B . . 109.1 ?
    H15A C15 H15B . . 107.8 ?
    C17 C16 C15 . . 111.6(5) ?
    C17 C16 H16A . . 109.3 ?
    C15 C16 H16A . . 109.3 ?
    C17 C16 H16B . . 109.3 ?
    C15 C16 H16B . . 109.3 ?
    H16A C16 H16B . . 108.0 ?
    C16 C17 C18 . . 111.1(5) ?
    C16 C17 H17B . . 109.4 ?
    C18 C17 H17B . . 109.4 ?
    C16 C17 H17A . . 109.4 ?
    C18 C17 H17A . . 109.4 ?
    H17B C17 H17A . . 108.0 ?
    C17 C18 C19 . . 111.6(5) ?
    C17 C18 H18A . . 109.3 ?
    C19 C18 H18A . . 109.3 ?
    C17 C18 H18B . . 109.3 ?
    C19 C18 H18B . . 109.3 ?
    H18A C18 H18B . . 108.0 ?
    C14 C19 C18 . . 112.8(5) ?
    C14 C19 H19A . . 109.0 ?
    C18 C19 H19A . . 109.0 ?
    C14 C19 H19B . . 109.0 ?
    C18 C19 H19B . . 109.0 ?
    H19A C19 H19B . . 107.8 ?
    N6 C20 C21 . . 112.4(4) ?
    N6 C20 C25 . . 110.6(4) ?
    C21 C20 C25 . . 111.4(4) ?
    N6 C20 H20 . . 107.4 ?
    C21 C20 H20 . . 107.4 ?
    C25 C20 H20 . . 107.4 ?
    C20 C21 C22 . . 113.7(5) ?
    C20 C21 H21A . . 108.8 ?
    C22 C21 H21A . . 108.8 ?
    C20 C21 H21B . . 108.8 ?
    C22 C21 H21B . . 108.8 ?
    H21A C21 H21B . . 107.7 ?
    C23 C22 C21 . . 111.5(5) ?
    C23 C22 H22A . . 109.3 ?
    C21 C22 H22A . . 109.3 ?
    C23 C22 H22B . . 109.3 ?
    C21 C22 H22B . . 109.3 ?
    H22A C22 H22B . . 108.0 ?
    C24 C23 C22 . . 110.6(5) ?
    C24 C23 H23B . . 109.5 ?
    C22 C23 H23B . . 109.5 ?
    C24 C23 H23A . . 109.5 ?
    C22 C23 H23A . . 109.5 ?
    H23B C23 H23A . . 108.1 ?
    C23 C24 C25 . . 112.7(5) ?
    C23 C24 H24A . . 109.1 ?
    C25 C24 H24A . . 109.1 ?
    C23 C24 H24B . . 109.1 ?
    C25 C24 H24B . . 109.1 ?
    H24A C24 H24B . . 107.8 ?
    C24 C25 C20 . . 113.2(5) ?
    C24 C25 H25A . . 108.9 ?
    C20 C25 H25A . . 108.9 ?
    C24 C25 H25B . . 108.9 ?
    C20 C25 H25B . . 108.9 ?
    H25A C25 H25B . . 107.8 ?
loop_
    _geom_torsion_atom_site_label_1
    _geom_torsion_atom_site_label_2
    _geom_torsion_atom_site_label_3
    _geom_torsion_atom_site_label_4
    _geom_torsion_site_symmetry_1
    _geom_torsion_site_symmetry_2
    _geom_torsion_site_symmetry_3
    _geom_torsion_site_symmetry_4
    _geom_torsion
    _geom_torsion_publ_flag
    O2 P1 N4 C7 . . . . -174.9(4) ?
    N6 P1 N4 C7 . . . . 60.3(4) ?
    N5 P1 N4 C7 . . . . -50.7(4) ?
    O2 P1 N5 C14 . . . . 37.2(4) ?
    N6 P1 N5 C14 . . . . 166.0(4) ?
    N4 P1 N5 C14 . . . . -79.8(4) ?
    O2 P1 N6 C20 . . . . -61.0(4) ?
    N5 P1 N6 C20 . . . . 171.1(4) ?
    N4 P1 N6 C20 . . . . 55.2(4) ?
    P1 N4 C7 O3 . . . . -7.5(6) ?
    P1 N4 C7 C8 . . . . 170.5(3) ?
    O3 C7 C8 C9 . . . . 147.1(4) ?
    N4 C7 C8 C9 . . . . -31.0(6) ?
    O3 C7 C8 C13 . . . . -28.7(6) ?
    N4 C7 C8 C13 . . . . 153.3(4) ?
    C13 C8 C9 C10 . . . . 1.2(7) ?
    C7 C8 C9 C10 . . . . -174.5(5) ?
    C8 C9 C10 C11 . . . . -1.2(8) ?
    C9 C10 C11 C12 . . . . 0.5(8) ?
    C10 C11 C12 C13 . . . . 0.1(8) ?
    C11 C12 C13 C8 . . . . -0.1(8) ?
    C9 C8 C13 C12 . . . . -0.6(7) ?
    C7 C8 C13 C12 . . . . 175.4(4) ?
    P1 N5 C14 C19 . . . . 74.0(5) ?
    P1 N5 C14 C15 . . . . -162.9(4) ?
    N5 C14 C15 C16 . . . . -177.7(5) ?
    C19 C14 C15 C16 . . . . -52.6(7) ?
    C14 C15 C16 C17 . . . . 54.8(8) ?
    C15 C16 C17 C18 . . . . -55.0(8) ?
    C16 C17 C18 C19 . . . . 55.1(8) ?
    N5 C14 C19 C18 . . . . 175.1(5) ?
    C15 C14 C19 C18 . . . . 52.8(7) ?
    C17 C18 C19 C14 . . . . -54.7(8) ?
    P1 N6 C20 C21 . . . . -124.3(4) ?
    P1 N6 C20 C25 . . . . 110.5(4) ?
    N6 C20 C21 C22 . . . . -174.9(5) ?
    C25 C20 C21 C22 . . . . -50.1(7) ?
    C20 C21 C22 C23 . . . . 53.6(7) ?
    C21 C22 C23 C24 . . . . -54.7(7) ?
    C22 C23 C24 C25 . . . . 55.0(7) ?
    C23 C24 C25 C20 . . . . -52.9(7) ?
    N6 C20 C25 C24 . . . . 175.3(5) ?
    C21 C20 C25 C24 . . . . 49.5(7) ?
loop_
    _geom_hbond_atom_site_label_D
    _geom_hbond_atom_site_label_H
    _geom_hbond_atom_site_label_A
    _geom_hbond_site_symmetry_A
    _geom_hbond_distance_DH
    _geom_hbond_distance_HA
    _geom_hbond_distance_DA
    _geom_hbond_angle_DHA
    N4 H4 O3 1_565 0.90(4) 2.16(4) 2.988(4) 154(3)
    N5 H5 O2 1_545 0.77(5) 2.30(6) 3.019(5) 156(6)
