# Supplementary material for: N-Benzoyl-N′,N′′-dicyclo­hexyl­phospho­ric triamide
Source: Acta Crystallogr Sect E Struct Rep Online. 2011 May 7;67(Pt 6):o1360. doi: 10.1107/S1600536811016679 (PMC3120389; doi:10.1107/S1600536811016679)
Supplement: Supplementary file 2 [file e-67-o1360-Isup2.hkl]

# 
# h,k,l, Fc-squared, Fo-squared, sigma(Fo-squared) and status flag 
# 
data_I
_shelx_title ' MR3_FNE' 
_shelx_refln_list_code          4 
_shelx_F_calc_maximum      254.31 
_exptl_crystal_F_000       784.00 
_reflns_d_resolution_high  0.8189 
 
loop_ 
 _symmetry_equiv_pos_as_xyz 
 'x, y, z' 
 'x, -y, z+1/2' 
 'x+1/2, y+1/2, z' 
 'x+1/2, -y+1/2, z+1/2' 
 
_cell_length_a    20.9904 
_cell_length_b     5.1503 
_cell_length_c    21.1125 
_cell_angle_alpha  90.000 
_cell_angle_beta  121.955 
_cell_angle_gamma  90.000 
 
_shelx_F_squared_multiplier     1.000 
 
loop_ 
 _refln_index_h 
 _refln_index_k 
 _refln_index_l 
 _refln_F_squared_calc 
 _refln_F_squared_meas 
 _refln_F_squared_sigma 
 _refln_observed_status 
  11   1 -25      110.01      127.72     25.00 o 
   6   0 -24       37.10       48.30     17.55 o 
   8   0 -24       34.39       35.76     24.53 o 
  10   0 -24      174.58      173.67     30.97 o 
  12   0 -24      202.71      164.93     28.83 o 
   7   1 -24       52.04       25.24     12.23 o 
   9   1 -24        2.78       22.04     11.46 o 
  11   1 -24        4.14       17.60     16.91 o 
  13   1 -24       45.29       16.13     16.72 o 
  10   2 -24       18.30       44.94     20.25 o 
  12   2 -24       49.06       96.80     21.31 o 
   3   1 -23       47.60       44.60     17.89 o 
   5   1 -23       98.51      113.23     13.70 o 
   7   1 -23       58.51       61.87     16.45 o 
   9   1 -23       24.61       51.85     17.09 o 
  11   1 -23      117.19      167.01     22.17 o 
  13   1 -23       33.76       44.34     24.13 o 
  17   1 -23      114.00      136.98     29.01 o 
  19   1 -23       40.05       57.61     22.54 o 
  21   1 -23       59.59       80.40     20.16 o 
   6   2 -23       11.47        7.10     15.34 o 
   8   2 -23       18.02       33.42     14.68 o 
  10   2 -23       64.38       82.19     26.49 o 
  12   2 -23      106.28       61.55     22.46 o 
  14   2 -23       79.43      125.69     17.58 o 
  16   2 -23      123.56      140.34     24.69 o 
  18   2 -23        1.68       23.51     20.39 o 
   2   0 -22      141.76      147.45     28.02 o 
   4   0 -22       46.51       48.81     15.96 o 
   6   0 -22      115.27      155.41     34.11 o 
   8   0 -22       20.87       20.98     16.63 o 
  10   0 -22      222.39      178.14     23.05 o 
  12   0 -22      432.22      404.86     46.36 o 
  16   0 -22      147.05      163.71     30.45 o 
  18   0 -22       13.13       15.81     21.94 o 
  20   0 -22       31.19       13.48     20.29 o 
  22   0 -22       30.63        5.01     16.80 o 
   1   1 -22        3.72       28.07     18.31 o 
   3   1 -22       18.58       28.21     11.46 o 
   5   1 -22        8.17       16.57     16.41 o 
   7   1 -22       19.41       29.07     10.52 o 
   9   1 -22       30.14       30.52     13.35 o 
  11   1 -22       16.21        4.92     12.46 o 
  13   1 -22       50.15       64.96     25.76 o 
  15   1 -22       29.28       14.07     19.56 o 
  17   1 -22       70.76       85.48     28.15 o 
  19   1 -22       39.00       28.73     20.99 o 
  21   1 -22        2.50       -2.24     14.80 o 
   4   2 -22       77.08       49.38     27.49 o 
   6   2 -22       67.58       59.77     17.32 o 
   8   2 -22       34.00       44.39     17.00 o 
  10   2 -22       58.67       66.30     18.03 o 
  12   2 -22       66.58      106.76     19.25 o 
  14   2 -22      193.19      210.99     22.17 o 
  16   2 -22      260.48      288.06     37.95 o 
  18   2 -22      134.61      118.83     27.07 o 
  20   2 -22       70.79       61.45     20.75 o 
   7   3 -22       10.05       30.99     19.35 o 
   9   3 -22        0.51       30.41     21.10 o 
  11   3 -22       57.48       88.03     23.54 o 
  13   3 -22       23.94       45.86     14.19 o 
  15   3 -22       39.64       42.47     19.16 o 
  -1   1 -21       27.05        0.05     14.12 o 
   1   1 -21      103.12       93.30     18.11 o 
   3   1 -21       73.21       81.89     18.86 o 
   5   1 -21       89.22      126.34     19.25 o 
   7   1 -21       60.09       69.58     16.36 o 
   9   1 -21       42.65       66.07     19.52 o 
  11   1 -21      177.30      199.47     20.42 o 
  13   1 -21       56.23       72.75     15.57 o 
  15   1 -21      245.06      300.74     43.86 o 
  17   1 -21      182.10      190.09     23.70 o 
  19   1 -21       18.89       42.04     27.69 o 
  21   1 -21       92.17      104.41     19.16 o 
  23   1 -21       48.05       51.10     13.75 o 
   2   2 -21        0.55        1.85     18.30 o 
   4   2 -21        4.72       15.25     23.84 o 
   6   2 -21       43.83       80.16     22.55 o 
   8   2 -21       70.43       81.24     18.85 o 
  10   2 -21       18.23       32.60     17.32 o 
  12   2 -21       70.43       89.21     20.54 o 
  14   2 -21       99.85       94.19     19.55 o 
  16   2 -21       27.21       41.11     24.56 o 
  18   2 -21        3.26        4.97     20.98 o 
  20   2 -21       23.18       48.92     19.64 o 
   5   3 -21       97.60      106.20     25.27 o 
   7   3 -21      136.37      129.08     29.18 o 
   9   3 -21       55.47       70.15     27.84 o 
  11   3 -21       54.47       59.51     15.51 o 
  13   3 -21      138.08      132.86     19.12 o 
  15   3 -21      209.35      193.55     31.27 o 
  17   3 -21       16.37       25.38     20.98 o 
  -2   0 -20        2.99       30.79     22.68 o 
   0   0 -20      116.38      116.83     32.16 o 
   2   0 -20      320.63      414.47     50.07 o 
   4   0 -20      103.09       78.07     30.70 o 
   6   0 -20       88.10       77.76     30.37 o 
   8   0 -20      238.12      279.35     30.69 o 
  10   0 -20      190.00      218.28     31.79 o 
  12   0 -20      656.65      767.37     62.54 o 
  14   0 -20      938.01      952.11     70.38 o 
  16   0 -20      286.43      269.95     41.95 o 
  18   0 -20       71.35       91.69     34.16 o 
  20   0 -20       55.04       49.70     27.44 o 
  22   0 -20       48.17       84.16     27.72 o 
  24   0 -20       95.93       93.88     21.79 o 
  -1   1 -20        3.20        6.37      8.63 o 
   1   1 -20       20.91       12.74     17.52 o 
   3   1 -20       30.84       50.03     14.90 o 
   5   1 -20      191.77      196.40     22.62 o 
   7   1 -20       15.59        7.72     14.15 o 
   9   1 -20       52.16      109.43     22.98 o 
  11   1 -20       74.58       90.39     18.92 o 
  13   1 -20      159.74      122.50     17.48 o 
  15   1 -20        3.42       49.55     29.62 o 
  17   1 -20        4.57       45.09     33.60 o 
  19   1 -20       37.78       50.38     22.54 o 
  21   1 -20        2.71       20.40     16.36 o 
  23   1 -20        2.11       -8.75     13.25 o 
   0   2 -20       79.39       52.63     19.52 o 
   2   2 -20       56.91       45.19     18.29 o 
   4   2 -20       99.65      112.23     21.88 o 
   6   2 -20       90.62       89.58     29.49 o 
   8   2 -20       91.71      116.52     23.46 o 
  10   2 -20       76.47      103.27     23.93 o 
  12   2 -20      197.68      214.64     27.29 o 
  14   2 -20      175.30      175.55     24.08 o 
  16   2 -20      240.78      206.04     38.93 o 
  18   2 -20       97.99       70.33     17.23 o 
  20   2 -20       65.63       57.96     19.18 o 
  22   2 -20       86.15       96.68     21.52 o 
   3   3 -20       30.81       57.77     22.07 o 
   5   3 -20        4.60       16.43     23.52 o 
   7   3 -20       97.68       85.97     30.34 o 
   9   3 -20       27.25       18.71     14.23 o 
  11   3 -20       20.42        8.88     15.89 o 
  13   3 -20        9.71       -6.20     15.17 o 
  15   3 -20       44.06       67.90     26.20 o 
  17   3 -20        8.25        5.54     20.90 o 
  19   3 -20        6.58       30.44     17.81 o 
  -3   1 -19       13.06       24.69     13.12 o 
  -1   1 -19       78.46       77.71     12.39 o 
   1   1 -19      215.09      236.03     18.13 o 
   3   1 -19       63.01       45.65     15.95 o 
   5   1 -19       27.27       43.63     14.97 o 
   7   1 -19      101.00      105.81     18.65 o 
   9   1 -19      389.70      385.84     29.23 o 
  11   1 -19      848.07      882.82     33.87 o 
  13   1 -19      332.41      353.94     25.87 o 
  15   1 -19      490.35      519.47     39.78 o 
  17   1 -19      362.01      407.04     35.60 o 
  19   1 -19       74.01      102.87     22.37 o 
  21   1 -19      174.34      173.54     39.48 o 
  23   1 -19      109.58       92.98     18.26 o 
  -2   2 -19        9.08       -7.75     23.35 o 
   0   2 -19        6.29       -5.83     10.34 o 
   2   2 -19       87.77      102.80     20.88 o 
   4   2 -19       99.84       68.71     20.04 o 
   6   2 -19       42.78       23.24     17.47 o 
   8   2 -19      109.95       91.91     18.38 o 
  10   2 -19      105.81       91.64     18.92 o 
  12   2 -19      132.63      160.84     24.74 o 
  14   2 -19      234.02      254.61     34.93 o 
  16   2 -19        3.68       27.19     28.35 o 
  18   2 -19        8.25       31.61     17.51 o 
  20   2 -19       10.76       15.99     14.72 o 
  22   2 -19       21.30       29.84     13.33 o 
   1   3 -19       23.37      -14.93     14.93 o 
   3   3 -19      209.49      192.32     23.31 o 
   5   3 -19       83.77       67.09     18.05 o 
   7   3 -19       86.48      111.68     20.17 o 
   9   3 -19       40.53        7.30     15.66 o 
  11   3 -19      201.67      258.43     28.70 o 
  13   3 -19      214.56      199.86     34.51 o 
  15   3 -19      230.15      290.57     40.88 o 
  17   3 -19       17.28       26.43     21.33 o 
  19   3 -19       73.32       53.48     19.61 o 
   6   4 -19       24.66       20.55     18.46 o 
   8   4 -19       45.09       51.10     15.11 o 
  10   4 -19        6.15       -9.67     14.79 o 
  12   4 -19       20.73       10.34     16.52 o 
  14   4 -19       47.96       36.76     18.32 o 
  -4   0 -18      166.13      213.54     33.81 o 
  -2   0 -18       26.81       30.56     15.10 o 
   0   0 -18       60.45       83.59     19.57 o 
   2   0 -18      445.38      542.91     37.30 o 
   4   0 -18      470.45      584.84     61.30 o 
   6   0 -18      649.13      772.98     68.45 o 
   8   0 -18      990.59     1013.60     69.80 o 
  10   0 -18     4193.31     4608.62    130.56 o 
  12   0 -18     1063.34     1158.43     54.01 o 
  14   0 -18      191.93      173.16     38.51 o 
  16   0 -18      248.22      254.05     44.44 o 
  18   0 -18      178.16      169.55     39.03 o 
  20   0 -18      105.48       74.79     31.65 o 
  22   0 -18      237.32      261.09     38.79 o 
  24   0 -18      149.11      180.02     31.18 o 
  -5   1 -18       44.63       59.11     11.21 o 
  -3   1 -18       40.43       41.04     19.95 o 
  -1   1 -18       31.53       25.14     12.53 o 
   1   1 -18       96.57       89.43     14.53 o 
   3   1 -18       23.27       40.47     20.54 o 
   5   1 -18       99.34      105.91     18.18 o 
   7   1 -18       89.04       94.49     18.53 o 
   9   1 -18      225.51      234.19     19.75 o 
  11   1 -18      251.69      275.40     19.94 o 
  13   1 -18      365.74      320.65     21.07 o 
  15   1 -18      150.70      201.02     27.91 o 
  17   1 -18       34.90       66.51     22.85 o 
  19   1 -18       66.09       46.60     20.11 o 
  21   1 -18       49.42       83.34     21.28 o 
  23   1 -18       27.16       25.14     23.57 o 
  -4   2 -18       53.94       67.68     16.09 o 
  -2   2 -18       53.79       74.65     19.33 o 
   0   2 -18      178.29      176.29     16.50 o 
   2   2 -18       18.63       28.59     13.38 o 
   4   2 -18       27.52       12.22     16.02 o 
   6   2 -18      163.88      164.26     25.75 o 
   8   2 -18      405.19      434.12     41.43 o 
  10   2 -18       96.55       85.42     17.86 o 
  12   2 -18      392.18      410.21     34.02 o 
  14   2 -18      251.38      258.94     29.06 o 
  16   2 -18      536.30      519.80     58.23 o 
  18   2 -18      156.04      125.22     35.17 o 
  20   2 -18       96.18       82.62     28.70 o 
  22   2 -18      118.86      122.04     40.38 o 
  -1   3 -18       18.24       13.59     14.63 o 
   1   3 -18       13.89       -0.33     11.08 o 
   3   3 -18       58.18       70.48     18.98 o 
   5   3 -18        0.82        5.61     15.40 o 
   7   3 -18       55.44       29.58     14.13 o 
   9   3 -18      118.78       90.04     22.00 o 
  11   3 -18       20.07       34.38     19.09 o 
  13   3 -18       42.75       66.98     21.22 o 
  15   3 -18       75.98      114.19     32.60 o 
  17   3 -18       32.77       22.86     21.83 o 
  19   3 -18       62.74       62.47     21.46 o 
   4   4 -18       94.75       65.88     21.21 o 
   6   4 -18       88.24       95.98     18.28 o 
   8   4 -18       64.90      102.62     19.30 o 
  10   4 -18      101.12      106.21     19.20 o 
  12   4 -18       56.01       61.17     16.09 o 
  14   4 -18      220.04      223.18     31.98 o 
  16   4 -18       38.99       52.37     19.08 o 
  -7   1 -17       42.91       43.62     22.27 o 
  -5   1 -17       94.47      106.26     18.38 o 
  -3   1 -17       76.58      109.69     21.00 o 
  -1   1 -17       62.73       58.32     15.53 o 
   1   1 -17      192.03      186.32     18.06 o 
   3   1 -17      337.22      402.68     36.79 o 
   5   1 -17     1287.71     1387.77     63.14 o 
   7   1 -17      994.37     1050.10     42.77 o 
   9   1 -17      455.15      476.76     27.48 o 
  11   1 -17      146.38      178.76     18.77 o 
  13   1 -17      472.14      450.48     62.50 o 
  15   1 -17      464.09      449.14     58.21 o 
  17   1 -17      585.24      627.27     65.16 o 
  19   1 -17       73.27       76.93     32.00 o 
  21   1 -17      198.25      211.77     28.12 o 
  23   1 -17      140.70      144.02     22.10 o 
  -4   2 -17       32.00       21.19     11.86 o 
  -2   2 -17       37.50       41.08     12.89 o 
   0   2 -17        8.84       -7.15     10.40 o 
   2   2 -17       14.49       26.99     11.50 o 
   4   2 -17      102.62       76.11     20.99 o 
   6   2 -17      338.20      307.79     25.84 o 
   8   2 -17      214.38      205.26     24.04 o 
  10   2 -17       25.77       24.91     14.05 o 
  12   2 -17      355.01      396.11     28.57 o 
  14   2 -17      147.80      185.58     42.04 o 
  16   2 -17       64.42      109.45     33.89 o 
  18   2 -17        7.75       22.20     24.50 o 
  20   2 -17        3.13       28.08     23.54 o 
  22   2 -17        0.60        6.98     16.87 o 
  -3   3 -17       63.72       40.53     13.42 o 
  -1   3 -17      121.68       98.55     14.48 o 
   1   3 -17       17.41       21.42     10.39 o 
   3   3 -17      185.29      201.51     26.58 o 
   5   3 -17      159.69      169.93     21.51 o 
   7   3 -17      145.62      162.00     21.45 o 
   9   3 -17      100.26      115.77     23.83 o 
  11   3 -17      254.77      254.66     30.33 o 
  13   3 -17      202.36      204.00     29.14 o 
  15   3 -17      308.03      259.64     43.12 o 
  17   3 -17       41.18       67.13     26.95 o 
  19   3 -17       96.80       57.07     21.54 o 
   2   4 -17       89.54       41.87     18.63 o 
   4   4 -17       51.63       40.21     15.36 o 
   6   4 -17        5.09       48.11     17.80 o 
   8   4 -17       61.98       77.26     19.08 o 
  10   4 -17       33.61       55.91     18.02 o 
  12   4 -17       40.47       55.00     16.61 o 
  14   4 -17       61.27       74.73     15.24 o 
  16   4 -17        3.02       10.57     16.45 o 
  -8   0 -16      217.30      230.07     31.08 o 
  -6   0 -16      160.66      169.45     34.18 o 
  -4   0 -16       32.32       14.42     20.81 o 
  -2   0 -16       40.38       48.26     17.54 o 
   0   0 -16     1104.97     1165.90     55.67 o 
   2   0 -16     3775.51     4247.39     94.36 o 
   4   0 -16      492.00      579.50     49.03 o 
   6   0 -16     1500.34     1715.68     84.08 o 
   8   0 -16     1046.85     1061.08     66.62 o 
  10   0 -16      385.83      382.37     41.35 o 
  12   0 -16      923.45      925.51     65.68 o 
  14   0 -16      401.13      457.03     69.90 o 
  16   0 -16      274.86      289.38     48.22 o 
  18   0 -16      475.27      517.30     62.90 o 
  20   0 -16       73.51      146.09     39.12 o 
  22   0 -16      172.88      187.96     37.72 o 
  24   0 -16      110.62      114.29     27.43 o 
  -7   1 -16        4.72       17.68     13.11 o 
  -5   1 -16        5.96        2.20     16.16 o 
  -3   1 -16      131.46      134.75     24.22 o 
  -1   1 -16       44.43       61.96     13.80 o 
   1   1 -16      160.84      148.42     30.83 o 
   3   1 -16        9.43        1.98     15.91 o 
   5   1 -16       95.44      110.91     20.46 o 
   7   1 -16      535.87      595.90     26.45 o 
   9   1 -16       80.93      104.90     13.65 o 
  11   1 -16     1447.60     1519.66     39.80 o 
  13   1 -16      147.71      145.17     31.77 o 
  15   1 -16       75.46      109.20     35.03 o 
  17   1 -16       45.37       64.88     34.02 o 
  19   1 -16      207.13      186.48     40.25 o 
  21   1 -16       62.69       86.23     29.99 o 
  23   1 -16        6.46       20.60     15.77 o 
  -6   2 -16       80.19      113.20     18.92 o 
  -4   2 -16      164.25      156.08     18.82 o 
  -2   2 -16       18.48       30.10     11.45 o 
   0   2 -16      129.47      116.02     15.86 o 
   2   2 -16       96.60      109.05     14.96 o 
   4   2 -16      689.88      602.11     43.51 o 
   6   2 -16      241.28      210.35     25.93 o 
   8   2 -16      362.45      352.95     27.00 o 
  10   2 -16      203.09      207.92     22.63 o 
  12   2 -16      562.78      597.56     41.09 o 
  14   2 -16      220.78      153.81     38.33 o 
  16   2 -16      520.42      498.78     58.72 o 
  18   2 -16      109.55      194.02     39.19 o 
  20   2 -16       60.70       72.76     27.55 o 
  22   2 -16      188.37      180.99     31.04 o 
  24   2 -16      102.99       89.09     21.84 o 
  -3   3 -16       30.14        7.38     16.67 o 
  -1   3 -16       49.46       45.30     11.31 o 
   1   3 -16       78.97       70.25     12.49 o 
   3   3 -16       45.98       38.21     16.73 o 
   5   3 -16      133.50      132.38     20.69 o 
   7   3 -16       43.13       49.17     16.05 o 
   9   3 -16       32.73       14.83     17.74 o 
  11   3 -16       31.82       21.02     30.57 o 
  13   3 -16      336.96      316.51     31.28 o 
  15   3 -16      118.87      156.90     34.95 o 
  17   3 -16       74.58       79.29     27.38 o 
  19   3 -16       71.02       35.54     19.92 o 
   0   4 -16      105.06       66.24     18.89 o 
   2   4 -16       81.45       43.03     13.31 o 
   4   4 -16       64.59       82.90     36.89 o 
   6   4 -16      200.17      176.12     34.92 o 
   8   4 -16       92.31       73.36     19.33 o 
  10   4 -16       61.54      118.94     37.86 o 
  12   4 -16      112.16      103.20     20.51 o 
  14   4 -16      285.14      283.24     43.33 o 
  16   4 -16       43.46        9.85     17.06 o 
  -9   1 -15      126.18      134.22     18.01 o 
  -7   1 -15       67.66       70.48     13.75 o 
  -5   1 -15       48.24       37.65     19.43 o 
  -3   1 -15      134.63      111.07     17.44 o 
  -1   1 -15      358.78      375.36     24.08 o 
   1   1 -15     1162.58     1214.11     45.36 o 
   3   1 -15      790.02      829.37     34.18 o 
   5   1 -15      189.27      207.40     36.33 o 
   7   1 -15      570.37      606.46     25.75 o 
   9   1 -15      332.25      337.91     28.52 o 
  11   1 -15      390.31      415.67     25.99 o 
  13   1 -15      762.52      840.84     59.50 o 
  15   1 -15      673.47      752.38     60.13 o 
  17   1 -15      442.09      495.97     60.05 o 
  19   1 -15       77.16       90.67     34.68 o 
  21   1 -15      257.66      239.68     40.99 o 
  23   1 -15      133.99      137.46     20.94 o 
  -8   2 -15        5.12       -2.20     12.27 o 
  -6   2 -15       21.87       11.66     14.87 o 
  -4   2 -15       63.09       41.50     12.56 o 
  -2   2 -15       44.08       48.35     12.39 o 
   0   2 -15       46.17       25.87     12.41 o 
   2   2 -15        6.32       -4.57     12.36 o 
   4   2 -15      535.34      495.37     30.62 o 
   6   2 -15       63.88       37.51     12.97 o 
   8   2 -15      282.31      264.82     22.07 o 
  10   2 -15       75.20       60.57     16.56 o 
  12   2 -15      327.54      334.15     31.10 o 
  14   2 -15      175.61      195.76     39.42 o 
  16   2 -15      155.90      168.26     39.00 o 
  18   2 -15        5.52        5.32     25.51 o 
  20   2 -15       43.91       23.59     22.02 o 
  22   2 -15       20.33       41.37     22.83 o 
  24   2 -15       12.69       18.65     15.87 o 
  -5   3 -15       36.50       11.41     29.74 o 
  -3   3 -15       27.57       32.48     17.01 o 
  -1   3 -15      282.01      272.69     19.77 o 
   1   3 -15       55.34       64.39     13.35 o 
   3   3 -15       98.30       98.49     15.70 o 
   5   3 -15      183.64      185.93     22.34 o 
   7   3 -15      156.62      151.86     22.49 o 
   9   3 -15      206.37      224.80     46.07 o 
  11   3 -15      371.43      353.35     34.01 o 
  13   3 -15      228.06      247.61     29.68 o 
  15   3 -15      290.72      349.74     49.08 o 
  17   3 -15       43.11       79.89     29.98 o 
  19   3 -15      106.13       85.30     24.43 o 
  -2   4 -15       61.84       61.78     37.23 o 
   0   4 -15       29.61       16.02      9.39 o 
   2   4 -15      151.34      191.96     26.87 o 
   4   4 -15      165.19      177.79     23.66 o 
   6   4 -15       35.63        1.02     17.73 o 
   8   4 -15       75.86       61.02     20.22 o 
  10   4 -15      202.60      216.44     27.40 o 
  12   4 -15       65.22        8.50     47.09 o 
  14   4 -15      119.96      105.64     18.10 o 
  16   4 -15       52.59       69.32     23.03 o 
   5   5 -15       33.89       29.04     15.07 o 
   7   5 -15        5.84      -11.92     11.92 o 
   9   5 -15      101.51      107.36     21.25 o 
 -10   0 -14       95.77      130.67     27.29 o 
  -8   0 -14       17.54       24.24     23.24 o 
  -6   0 -14      296.68      265.85     44.80 o 
  -4   0 -14      117.34      119.23     35.16 o 
  -2   0 -14      672.49      746.75     45.65 o 
   0   0 -14     1353.70     1484.88     53.67 o 
   2   0 -14     2493.57     2841.71     72.30 o 
   4   0 -14      538.89      549.41     45.94 o 
   6   0 -14      221.10      259.25     32.81 o 
   8   0 -14      143.82      172.14     45.76 o 
  10   0 -14     3426.71     3685.88    135.05 o 
  12   0 -14      750.80      916.14    168.67 o 
  14   0 -14      400.03      301.19    109.09 o 
  16   0 -14      359.30      428.38    128.14 o 
  20   0 -14       78.73      101.65     32.76 o 
  22   0 -14      151.37      165.32     35.59 o 
  24   0 -14       45.48       76.68     24.52 o 
  -9   1 -14       12.18       14.42     14.83 o 
  -7   1 -14       31.68       42.74     17.40 o 
  -5   1 -14       71.91      104.77     23.97 o 
  -3   1 -14       93.63       80.92     14.95 o 
  -1   1 -14       82.11       91.36     20.82 o 
   1   1 -14       64.15       74.52     13.20 o 
   3   1 -14        6.67       15.02     12.30 o 
   5   1 -14        0.09        2.27     22.73 o 
   7   1 -14     1346.23     1383.36     41.92 o 
   9   1 -14       86.30       79.58     15.54 o 
  11   1 -14      816.89      845.70     43.44 o 
  13   1 -14      508.30      496.47     47.46 o 
  15   1 -14      141.05      160.56     53.50 o 
  17   1 -14      180.11      196.19     40.77 o 
  19   1 -14       64.71      103.08     36.16 o 
  21   1 -14       32.47       11.78     23.59 o 
  23   1 -14        0.04       16.23     13.84 o 
  -8   2 -14       97.28       93.07     26.96 o 
  -6   2 -14       11.12       17.52     28.33 o 
  -4   2 -14      213.14      187.38     21.24 o 
  -2   2 -14       30.12        9.00     11.03 o 
   0   2 -14      229.42      211.42     22.35 o 
   2   2 -14        7.15       20.06     16.50 o 
   4   2 -14      360.77      352.90     23.36 o 
   6   2 -14      275.35      296.68     20.79 o 
   8   2 -14      317.57      312.56     31.76 o 
  10   2 -14      111.47      116.60     24.62 o 
  12   2 -14     1371.28     1312.39     52.55 o 
  14   2 -14      283.12      215.83     40.45 o 
  16   2 -14      522.47      561.79     62.26 o 
  18   2 -14      235.65      253.81     41.56 o 
  20   2 -14      164.28      116.83     30.84 o 
  24   2 -14      125.44      121.99     21.60 o 
  -7   3 -14       18.38       15.12     12.39 o 
  -5   3 -14        9.65        3.29     14.26 o 
  -3   3 -14      135.66      114.74     21.40 o 
  -1   3 -14      155.78      132.73     29.25 o 
   1   3 -14      105.95       75.79     13.50 o 
   3   3 -14        1.89       19.95     11.98 o 
   5   3 -14       39.25       56.82     18.38 o 
   7   3 -14       25.80       38.88     14.96 o 
   9   3 -14        0.48        3.07     25.09 o 
  11   3 -14       25.57       45.64     21.81 o 
  13   3 -14      152.34      129.14     24.67 o 
  15   3 -14      475.42      401.53     51.12 o 
  17   3 -14       55.18       54.65     28.57 o 
  19   3 -14        3.12      -17.57     18.58 o 
  -4   4 -14       57.97       32.43     12.86 o 
  -2   4 -14      126.91      119.87     19.19 o 
   0   4 -14       82.43       80.52     15.10 o 
   2   4 -14        3.19      -16.27     16.27 o 
   4   4 -14      144.12      112.81     22.78 o 
   6   4 -14      406.58      423.88     36.42 o 
   8   4 -14      194.15      200.47     27.81 o 
  10   4 -14      242.22      226.41     28.50 o 
  12   4 -14       84.49      103.18     20.93 o 
  14   4 -14      215.31      190.31     22.32 o 
  16   4 -14       54.16       27.35     21.41 o 
   3   5 -14       96.30       73.51     14.53 o 
   5   5 -14       12.47       -3.31     12.54 o 
   7   5 -14       87.37       85.15     30.40 o 
   9   5 -14       35.54       61.75     20.27 o 
  11   5 -14      104.68       77.66     14.09 o 
 -11   1 -13       46.10       38.72     13.44 o 
  -9   1 -13       65.29       18.01     19.73 o 
  -7   1 -13      124.43      153.55     25.08 o 
  -5   1 -13       47.35       35.54     18.87 o 
  -3   1 -13      108.00      112.49     15.81 o 
  -1   1 -13      660.36      690.87     28.48 o 
   1   1 -13      611.56      647.09     26.46 o 
   3   1 -13      427.36      474.75     39.28 o 
   5   1 -13      478.87      480.08     46.41 o 
   7   1 -13      736.70      755.92     35.84 o 
   9   1 -13     1124.18     1067.10     58.31 o 
  11   1 -13      287.52      289.64     36.35 o 
  13   1 -13     1054.30     1067.19     63.76 o 
  15   1 -13     1105.64     1047.42     66.98 o 
  17   1 -13      625.04      649.87    137.79 o 
  19   1 -13      228.45      324.50     49.95 o 
  21   1 -13      155.43      128.08     34.08 o 
  23   1 -13       69.06       39.29     19.91 o 
 -10   2 -13       16.44        6.02     11.85 o 
  -8   2 -13       10.66        3.31     12.16 o 
  -6   2 -13       20.02       22.77     14.10 o 
  -4   2 -13       37.80       41.54     13.05 o 
  -2   2 -13       12.77       18.86     12.68 o 
   0   2 -13      898.98      940.37     38.16 o 
   2   2 -13      244.04      266.03     16.99 o 
   4   2 -13      177.92      170.99     17.87 o 
   6   2 -13       20.35       44.67     11.54 o 
   8   2 -13       64.12       52.06     14.50 o 
  10   2 -13       32.03       32.52     15.46 o 
  12   2 -13      213.92      245.53     37.75 o 
  14   2 -13      572.84      593.43     57.53 o 
  16   2 -13      261.75      220.09     43.10 o 
  18   2 -13      316.66      246.29     43.61 o 
  20   2 -13       15.83       19.60     23.00 o 
  -7   3 -13        4.53       11.28     13.50 o 
  -5   3 -13       60.97       61.01     14.37 o 
  -3   3 -13       66.92       64.02     17.95 o 
  -1   3 -13       18.40       26.45     10.82 o 
   1   3 -13       35.82       40.27     12.78 o 
   3   3 -13      803.79      792.82     33.33 o 
   5   3 -13      856.85      823.42     38.72 o 
   7   3 -13      115.03      119.12     18.93 o 
   9   3 -13      680.23      630.28     44.24 o 
  11   3 -13     1361.91     1395.72     72.46 o 
  13   3 -13      208.15      243.18     28.16 o 
  15   3 -13      285.47      263.36     42.25 o 
  17   3 -13       99.58       40.18     27.10 o 
  19   3 -13      194.90      132.86     27.84 o 
  -4   4 -13        7.39       21.92     10.75 o 
  -2   4 -13       45.33       58.64     12.86 o 
   0   4 -13      191.17      175.02     19.25 o 
   2   4 -13       83.09       97.19     17.25 o 
   4   4 -13       46.21       49.36     15.00 o 
   6   4 -13       86.96      103.12     24.11 o 
   8   4 -13      157.46      144.44     26.32 o 
  10   4 -13      105.46      110.58     22.42 o 
  12   4 -13       83.08       90.96     20.23 o 
  14   4 -13       53.37       74.35     28.41 o 
  16   4 -13       19.46      -19.87     19.87 o 
   1   5 -13       45.37       72.47     23.73 o 
   3   5 -13       42.78       31.69     13.40 o 
   5   5 -13       63.06       51.12     15.97 o 
   7   5 -13      140.37      164.32     21.50 o 
   9   5 -13       45.66       56.12     14.85 o 
  11   5 -13      133.35      202.62     53.53 o 
 -12   0 -12        2.05        9.38     15.82 o 
 -10   0 -12      140.75      117.12     28.85 o 
  -8   0 -12       54.16       52.51     28.18 o 
  -6   0 -12      402.56      434.55     53.73 o 
  -4   0 -12      775.98      785.95     44.21 o 
  -2   0 -12     1133.71     1300.02     48.51 o 
   0   0 -12     1971.70     2100.61     57.40 o 
   2   0 -12     9085.66    10758.45    454.35 o 
   4   0 -12      415.12      425.79     96.73 o 
   6   0 -12      534.21      652.59    121.50 o 
   8   0 -12     1198.56     1311.50    174.35 o 
  10   0 -12     3027.41     2906.85    267.08 o 
  12   0 -12     1512.06     1496.26    203.94 o 
  14   0 -12     1200.53     1179.64    193.61 o 
  16   0 -12       76.02      -72.86     72.86 o 
  22   0 -12       24.85       40.32     26.45 o 
 -11   1 -12       19.73       40.66     14.90 o 
  -9   1 -12       15.02       -7.92     16.25 o 
  -7   1 -12       70.37       69.11     16.52 o 
  -5   1 -12      286.31      303.28     32.42 o 
  -3   1 -12      144.14      115.58     17.37 o 
  -1   1 -12      253.72      242.35     25.60 o 
   1   1 -12      187.30      252.25     19.46 o 
   3   1 -12      693.17      753.67     85.80 o 
   5   1 -12      824.81      743.15     87.93 o 
   7   1 -12      116.86       20.94    137.75 o 
   9   1 -12      313.77      193.79     54.85 o 
  11   1 -12     1035.59     1003.60     57.78 o 
  13   1 -12      533.25      501.39     73.97 o 
  15   1 -12      276.73      274.48     48.40 o 
  17   1 -12       81.42       90.89     33.79 o 
  19   1 -12       16.81       48.78     29.52 o 
  21   1 -12       32.60        0.09     21.98 o 
 -10   2 -12       73.78       79.29     14.02 o 
  -8   2 -12       49.51       63.55     15.50 o 
  -6   2 -12       27.41       15.89     14.56 o 
  -4   2 -12      140.04      139.67     18.07 o 
  -2   2 -12       41.24       21.34     16.42 o 
   0   2 -12     1197.66     1262.08     41.88 o 
   2   2 -12      233.17      208.05     18.99 o 
   4   2 -12      782.16      708.23     30.40 o 
   6   2 -12      506.04      516.32     22.67 o 
   8   2 -12      312.96      274.95     25.88 o 
  10   2 -12      486.52      442.87     25.24 o 
  12   2 -12     1320.15     1283.45     83.11 o 
  14   2 -12      406.53      442.37     49.60 o 
  16   2 -12     1194.59     1162.55     82.05 o 
  18   2 -12      175.05      137.20     34.79 o 
  20   2 -12      127.82       69.93     24.65 o 
  -9   3 -12       60.33       79.83     13.01 o 
  -7   3 -12        9.11       13.74     12.37 o 
  -5   3 -12       11.65        9.23     15.95 o 
  -3   3 -12      211.84      219.66     49.35 o 
  -1   3 -12       78.36       60.01     13.78 o 
   1   3 -12      287.78      270.37     20.69 o 
   3   3 -12      105.39      110.38     16.56 o 
   5   3 -12       41.98       24.88     14.08 o 
   7   3 -12       35.38       15.94     13.99 o 
   9   3 -12      500.38      488.00     37.92 o 
  11   3 -12       55.67       38.37     17.91 o 
  13   3 -12      548.20      550.74     51.93 o 
  15   3 -12      160.68      131.62     35.33 o 
  17   3 -12      186.31      137.53     30.06 o 
  -6   4 -12       17.08       27.39     10.98 o 
  -4   4 -12       44.58       37.39     14.87 o 
  -2   4 -12       63.51       59.83     14.67 o 
   0   4 -12       62.28       72.52     14.46 o 
   2   4 -12      443.15      460.38     29.93 o 
   4   4 -12      676.03      704.04     43.39 o 
   6   4 -12      553.99      539.71     41.66 o 
   8   4 -12       85.63       76.22     23.23 o 
  10   4 -12       82.64       61.19     20.56 o 
  12   4 -12      359.40      317.27     55.96 o 
  14   4 -12      341.59      351.39     43.91 o 
  -1   5 -12      112.58       78.98     13.70 o 
   1   5 -12      112.01      120.01     17.19 o 
   3   5 -12       72.10       87.05     18.72 o 
   5   5 -12       60.50       56.14     21.19 o 
   7   5 -12        4.48       13.79     27.35 o 
   9   5 -12       16.96       20.80     14.58 o 
  11   5 -12       44.01       81.35     28.94 o 
 -13   1 -11       41.92       35.00     12.87 o 
 -11   1 -11       73.41       84.78     14.58 o 
  -9   1 -11       82.89       99.96     18.01 o 
  -7   1 -11       75.68       63.59     16.09 o 
  -5   1 -11      660.90      637.77     31.83 o 
  -3   1 -11     1474.41     1398.08     41.66 o 
  -1   1 -11     2012.06     2246.71     51.40 o 
   1   1 -11      730.91      764.99     95.89 o 
   3   1 -11      878.16      699.24     79.08 o 
   5   1 -11      439.82      410.40     65.76 o 
   7   1 -11      487.11      468.31     71.51 o 
   9   1 -11     1259.55     1296.88    120.95 o 
  11   1 -11      470.80      429.00     77.57 o 
  13   1 -11      879.63      886.48    101.56 o 
  15   1 -11     1122.77     1166.99     95.72 o 
  17   1 -11      415.89      558.46     54.17 o 
  19   1 -11       32.89       27.95     26.59 o 
  21   1 -11      272.93      225.75     35.98 o 
 -12   2 -11       25.91       -1.52     13.86 o 
 -10   2 -11        9.89       23.18     12.33 o 
  -8   2 -11       37.92       42.16     15.23 o 
  -6   2 -11       70.49       51.16     16.78 o 
  -4   2 -11     1232.14     1179.55     42.48 o 
  -2   2 -11      170.73      155.15     23.92 o 
   0   2 -11       16.20       17.87      9.31 o 
   2   2 -11      831.91      902.28     24.25 o 
   4   2 -11      478.36      473.56     33.39 o 
   6   2 -11      129.91      141.36     15.28 o 
   8   2 -11      248.24      225.42     18.07 o 
  10   2 -11       47.41       52.65     27.70 o 
  12   2 -11      438.52      373.06     38.81 o 
  14   2 -11      395.38      217.28    131.90 o 
  16   2 -11      283.99      201.53     38.12 o 
  18   2 -11      175.46      197.58     35.33 o 
  -9   3 -11       37.68       50.01     13.21 o 
  -7   3 -11       63.88       61.37     18.49 o 
  -5   3 -11       39.94       23.73     18.54 o 
  -3   3 -11       84.71       78.20     13.47 o 
  -1   3 -11      897.74      828.47     29.60 o 
   1   3 -11     1082.50     1015.74     31.40 o 
   3   3 -11      632.16      618.22     24.70 o 
   5   3 -11      686.23      677.35     33.37 o 
   7   3 -11      495.16      413.60     48.49 o 
   9   3 -11      785.57      828.95     47.12 o 
  11   3 -11      833.39      886.87     44.60 o 
  13   3 -11      377.73      347.24     48.29 o 
  15   3 -11      217.05      184.72     36.02 o 
  17   3 -11       35.65       40.02     24.57 o 
  -8   4 -11       27.47       28.05     11.59 o 
  -6   4 -11        6.71      -11.92     11.92 o 
  -4   4 -11       27.12       38.04     14.37 o 
  -2   4 -11       61.63       89.19     16.46 o 
   0   4 -11       66.66       84.45     15.14 o 
   2   4 -11      202.74      230.45     22.73 o 
   4   4 -11      212.90      248.45     23.33 o 
   6   4 -11      208.39      210.60     29.61 o 
   8   4 -11       41.42       57.24     19.90 o 
  10   4 -11       37.05       51.69     34.23 o 
  12   4 -11      138.23      122.26     23.97 o 
  14   4 -11       43.10       83.86     27.10 o 
  -3   5 -11       71.68       85.81     20.26 o 
  -1   5 -11       62.80       66.87     15.56 o 
   1   5 -11      157.58      167.65     17.44 o 
   3   5 -11      209.06      189.82     24.28 o 
   5   5 -11       16.15       37.26     17.66 o 
   7   5 -11       89.28       88.02     19.89 o 
   9   5 -11      148.01      162.34     21.17 o 
  11   5 -11      186.01      183.28     19.41 o 
 -14   0 -10       49.35       40.94     11.60 o 
 -12   0 -10        5.37        2.28     19.20 o 
 -10   0 -10       65.31       67.23     20.74 o 
  -8   0 -10     1237.39     1235.43     55.60 o 
  -6   0 -10     4999.78     5391.97    147.12 o 
  -4   0 -10       54.14      100.22     41.57 o 
  -2   0 -10     2374.44     2986.73    168.88 o 
   0   0 -10     3426.75     3740.36    175.83 o 
   2   0 -10     1609.99     1610.82    157.01 o 
   4   0 -10     2540.12     2491.56    198.29 o 
   6   0 -10      333.14      288.42     74.39 o 
   8   0 -10     3406.60     3325.91    246.49 o 
  10   0 -10     3836.00     3819.48    281.50 o 
  12   0 -10     2229.86     2039.61    222.07 o 
  14   0 -10      416.28      375.26    112.06 o 
  16   0 -10      429.98      501.11    129.00 o 
  22   0 -10       46.31       21.15     18.38 o 
 -13   1 -10       46.43       34.10      9.63 o 
 -11   1 -10       28.88       44.68     12.30 o 
  -9   1 -10        7.85        7.39     11.54 o 
  -7   1 -10      779.48      817.25     37.58 o 
  -5   1 -10       28.58       33.81     11.02 o 
  -3   1 -10      774.44      745.61     51.38 o 
  -1   1 -10      369.61      351.81     70.29 o 
   1   1 -10        9.32       17.65     17.29 o 
   3   1 -10     4730.78     5048.28    200.78 o 
   5   1 -10     1112.74     1115.31    169.24 o 
   7   1 -10      394.81      293.46     57.11 o 
   9   1 -10       76.76       82.55     42.37 o 
  11   1 -10     4038.72     4111.20    219.80 o 
  13   1 -10      527.29      551.95     59.05 o 
  15   1 -10      575.77      784.99     98.14 o 
  17   1 -10      287.61      262.72     39.78 o 
  19   1 -10       81.86       84.38     29.02 o 
 -12   2 -10       74.14      101.82     15.13 o 
 -10   2 -10      281.59      293.05     24.25 o 
  -8   2 -10       99.91       94.30     19.21 o 
  -6   2 -10       62.70       65.62     22.77 o 
  -4   2 -10     2198.92     2241.52     55.26 o 
  -2   2 -10      185.76      168.49     19.24 o 
   0   2 -10      322.05      297.62     15.95 o 
   2   2 -10      363.91      347.48     20.87 o 
   4   2 -10      683.21      591.88     76.62 o 
   6   2 -10      962.53      920.64     98.56 o 
   8   2 -10      142.92      105.94     28.92 o 
  10   2 -10      216.42      202.47     26.81 o 
  12   2 -10     1568.98     1457.61     65.67 o 
  14   2 -10      496.93      419.86     64.53 o 
  16   2 -10     1004.85     1085.69     69.63 o 
  18   2 -10      567.42      688.67     58.58 o 
 -11   3 -10       41.36       49.50     11.61 o 
  -9   3 -10       49.46       54.74     14.54 o 
  -7   3 -10       19.88       34.98     19.15 o 
  -5   3 -10      159.12      148.49     17.04 o 
  -3   3 -10      342.23      318.24     22.54 o 
  -1   3 -10      404.84      398.83     20.90 o 
   1   3 -10       81.39       82.36     13.95 o 
   3   3 -10       27.64       26.70      9.69 o 
   5   3 -10      200.07      199.34     17.59 o 
   7   3 -10       20.55       30.73     19.32 o 
   9   3 -10       43.69       46.65     17.07 o 
  11   3 -10       17.62      -26.65     28.82 o 
  13   3 -10      948.95      812.05     66.73 o 
  15   3 -10       88.89       94.51     29.51 o 
  -8   4 -10        6.99       11.80     10.50 o 
  -6   4 -10       47.02       72.02     19.18 o 
  -4   4 -10      236.89      229.89     22.28 o 
  -2   4 -10      714.31      711.39     31.14 o 
   0   4 -10      374.43      397.79     24.68 o 
   2   4 -10      199.68      186.02     18.64 o 
   4   4 -10      488.16      515.52     27.62 o 
   6   4 -10      744.52      654.16     44.46 o 
   8   4 -10      240.69      215.31     28.12 o 
  10   4 -10      211.92      230.20     27.64 o 
  12   4 -10      493.93      509.30     52.33 o 
  -3   5 -10        5.89        8.49     12.01 o 
  -1   5 -10       98.79       85.44     13.54 o 
   1   5 -10      173.99      210.25     19.74 o 
   3   5 -10      156.66      154.02     23.66 o 
   5   5 -10       65.45       50.95     27.86 o 
   7   5 -10       66.71       71.84     21.18 o 
   9   5 -10       33.23       22.47     22.24 o 
  11   5 -10       82.44       77.11     22.50 o 
 -15   1  -9       34.96       24.00     16.23 o 
 -13   1  -9       74.17       90.62     12.71 o 
 -11   1  -9      243.89      234.40     19.64 o 
  -9   1  -9      944.46     1008.81     36.51 o 
  -7   1  -9     1177.86     1227.24     36.75 o 
  -5   1  -9      613.43      611.30     27.61 o 
  -3   1  -9       64.15       55.09     17.73 o 
  -1   1  -9      117.09      169.95     52.61 o 
   1   1  -9      531.59      526.94     47.32 o 
   3   1  -9     1450.68     1342.88     98.65 o 
   5   1  -9      671.63      563.35     70.22 o 
   7   1  -9     1077.08     1107.87     99.93 o 
   9   1  -9      338.94      390.79     47.13 o 
  11   1  -9      211.90      269.01     67.37 o 
  13   1  -9     1109.08     1017.02    112.92 o 
  15   1  -9     1633.18     1662.54    102.78 o 
  17   1  -9      171.42      151.22     74.69 o 
  19   1  -9      120.52      151.19     33.43 o 
 -14   2  -9       31.72        8.16     18.10 o 
 -12   2  -9       70.14       76.29     13.38 o 
 -10   2  -9       28.62       19.15     12.37 o 
  -8   2  -9      176.40      202.76     19.27 o 
  -6   2  -9       31.14       33.45     22.96 o 
  -4   2  -9       12.19       14.90     11.99 o 
  -2   2  -9      712.40      693.20     28.93 o 
   0   2  -9        9.61       32.18     32.72 o 
   2   2  -9     1154.16     1239.19    119.52 o 
   4   2  -9      578.06      573.23     60.07 o 
   6   2  -9      205.89      270.35     43.52 o 
   8   2  -9      785.20      735.83     74.79 o 
  10   2  -9      601.43      580.78     42.19 o 
  12   2  -9      122.03      170.69     31.48 o 
  14   2  -9      517.77      452.67     87.06 o 
  16   2  -9      322.36      373.35     41.10 o 
 -11   3  -9      126.09      116.71     15.74 o 
  -9   3  -9      105.13       82.92     17.27 o 
  -7   3  -9      139.95      169.84     24.17 o 
  -5   3  -9      137.07      114.19     18.33 o 
  -3   3  -9      686.24      614.51     34.56 o 
  -1   3  -9      312.59      311.85     18.37 o 
   1   3  -9     1076.67     1014.70     29.93 o 
   3   3  -9     1545.64     1479.07     35.06 o 
   5   3  -9     1490.45     1395.85     38.00 o 
   7   3  -9      255.40      228.66     26.24 o 
   9   3  -9      912.55      856.49     42.39 o 
  11   3  -9      681.44      702.51     41.75 o 
  13   3  -9      392.97      352.22     42.60 o 
 -10   4  -9        1.55        8.29     12.04 o 
  -8   4  -9       65.32       47.73     13.38 o 
  -6   4  -9       70.85       79.19     16.64 o 
  -4   4  -9        3.61        3.62     12.85 o 
  -2   4  -9      142.81      102.28     14.91 o 
   0   4  -9      119.75      128.48     16.79 o 
   2   4  -9       33.45       37.25     12.85 o 
   4   4  -9      109.36      107.41     15.64 o 
   6   4  -9       35.94       24.51     13.12 o 
   8   4  -9      123.27       99.88     34.48 o 
  10   4  -9       61.83       72.13     20.39 o 
  12   4  -9      227.24      206.32     24.04 o 
  -5   5  -9       39.61       68.71     15.68 o 
  -3   5  -9      125.39      133.40     20.55 o 
  -1   5  -9      106.00      105.14     16.11 o 
   1   5  -9       26.86       31.33     14.51 o 
   3   5  -9      100.25       86.73     19.90 o 
   5   5  -9       29.45       45.19     18.39 o 
   7   5  -9       94.83       85.68     19.79 o 
   9   5  -9      132.47      128.93     19.16 o 
  11   5  -9      200.10      210.81     29.76 o 
 -16   0  -8       47.78       20.86     15.12 o 
 -14   0  -8       75.13       48.69     33.75 o 
 -12   0  -8      238.31      226.10     27.65 o 
 -10   0  -8     2189.56     2342.39     76.92 o 
  -8   0  -8      252.21      250.63     29.18 o 
  -6   0  -8      229.08      238.45     23.36 o 
  -4   0  -8      476.48      354.99     58.63 o 
  -2   0  -8     1969.78     2572.20    139.93 o 
   0   0  -8      385.89      382.36     52.54 o 
   2   0  -8    11594.15    12253.17    374.23 o 
   4   0  -8     2472.78     2102.66    162.03 o 
   6   0  -8      310.61      314.69     71.83 o 
   8   0  -8     2155.35     2126.52    180.70 o 
  10   0  -8    10118.59    10265.10    430.57 o 
  12   0  -8     5963.21     6029.21    359.65 o 
  14   0  -8      568.79      596.19    129.38 o 
  16   0  -8     1020.45     1170.33    180.02 o 
 -15   1  -8       57.02       51.67      9.82 o 
 -13   1  -8       66.54       52.41     15.63 o 
 -11   1  -8      107.13      119.44     16.09 o 
  -9   1  -8       99.74      104.15     14.83 o 
  -7   1  -8      657.00      712.72     28.03 o 
  -5   1  -8       12.07        8.95     17.11 o 
  -3   1  -8       23.00       15.86     29.78 o 
  -1   1  -8    10456.32    11705.47    229.18 o 
   1   1  -8      476.87      428.53     53.65 o 
   3   1  -8     3073.89     3259.82    162.08 o 
   5   1  -8      711.44      588.97     67.00 o 
   7   1  -8     2684.14     2742.16    113.15 o 
   9   1  -8     1355.40     1324.05     82.56 o 
  11   1  -8      235.47      269.58     45.97 o 
  13   1  -8       65.73       71.73     62.02 o 
  15   1  -8      382.32      478.12    119.42 o 
  17   1  -8      344.87      256.66     69.73 o 
 -14   2  -8      104.13       80.37     14.33 o 
 -12   2  -8      260.14      231.14     18.25 o 
 -10   2  -8      311.23      324.50     22.75 o 
  -8   2  -8      412.07      401.31     28.21 o 
  -6   2  -8       95.47       84.86     16.34 o 
  -4   2  -8      268.49      219.77     21.29 o 
  -2   2  -8      140.49      113.63     21.71 o 
   0   2  -8     3589.44     3616.97    201.29 o 
   2   2  -8     1211.79     1147.42    152.89 o 
   4   2  -8      455.53      366.00     47.52 o 
   6   2  -8      618.80      508.46     65.63 o 
   8   2  -8      187.52       80.44     33.32 o 
  10   2  -8      206.49      186.86     42.91 o 
  12   2  -8     1852.76     1643.68    123.06 o 
  14   2  -8     1409.67     1387.91     72.19 o 
  16   2  -8      884.25      876.20    178.08 o 
 -13   3  -8       72.18       52.15     10.54 o 
 -11   3  -8       66.28       65.78     18.11 o 
  -9   3  -8        0.49      -17.31     18.69 o 
  -7   3  -8       32.09       30.19     12.60 o 
  -5   3  -8       49.98       32.92     14.81 o 
  -3   3  -8      814.97      807.19     30.64 o 
  -1   3  -8       49.24       30.21      9.65 o 
   1   3  -8       63.04       53.29     10.17 o 
   3   3  -8       15.69       11.70      8.91 o 
   5   3  -8      321.93      315.89     22.58 o 
   7   3  -8        8.58        7.49     14.91 o 
   9   3  -8       47.14       35.39     15.58 o 
  11   3  -8      144.28      149.99     21.26 o 
  13   3  -8      606.29      662.57     49.55 o 
 -10   4  -8      110.54      106.56     13.69 o 
  -8   4  -8       17.77       21.26     12.08 o 
  -6   4  -8       50.46       57.68     13.73 o 
  -4   4  -8      625.56      630.18     35.46 o 
  -2   4  -8      714.74      681.74     31.39 o 
   0   4  -8      226.65      230.40     20.33 o 
   2   4  -8      396.95      367.02     23.61 o 
   4   4  -8      749.26      697.54     31.23 o 
   6   4  -8      834.19      875.80     72.43 o 
   8   4  -8      313.92      343.21     32.88 o 
  10   4  -8      227.15      233.33     26.70 o 
  12   4  -8      731.79      825.66     58.47 o 
  -7   5  -8      104.98       95.15     14.99 o 
  -5   5  -8        2.03        4.33     12.45 o 
  -3   5  -8        4.55       24.39     13.73 o 
  -1   5  -8       73.96       78.71     21.68 o 
   1   5  -8      105.01      110.18     14.56 o 
   3   5  -8      145.73      129.04     18.45 o 
   5   5  -8       43.37       44.77     18.99 o 
   7   5  -8       48.10       69.13     40.65 o 
   9   5  -8       62.56       52.99     17.05 o 
  11   5  -8      121.24      134.98     26.09 o 
 -15   1  -7      150.91      140.61     13.39 o 
 -13   1  -7      280.44      288.95     21.43 o 
 -11   1  -7      367.41      376.79     23.89 o 
  -9   1  -7      261.33      270.96     32.43 o 
  -7   1  -7      317.46      360.81     22.79 o 
  -5   1  -7      108.20       92.90     42.78 o 
  -3   1  -7       56.90       22.00     18.10 o 
  -1   1  -7     6385.70     6774.93    180.93 o 
   1   1  -7     1868.57     1909.71     99.15 o 
   3   1  -7     1093.18      913.36     74.36 o 
   5   1  -7      114.55      119.78     28.72 o 
   7   1  -7      657.20      549.90     51.87 o 
   9   1  -7     4642.74     4787.22    151.19 o 
  11   1  -7     1949.96     2056.25    108.70 o 
  13   1  -7     1869.65     2017.12    147.84 o 
  15   1  -7     1203.18     1501.81    207.95 o 
  17   1  -7      369.59      296.72    112.63 o 
 -16   2  -7        6.02      -12.97     16.29 o 
 -14   2  -7      104.37       97.04     12.97 o 
 -12   2  -7       77.45       85.40     15.30 o 
 -10   2  -7       13.01       21.54     12.44 o 
  -8   2  -7       70.96       65.69     20.98 o 
  -6   2  -7      216.91      194.02     19.95 o 
  -4   2  -7      122.86      135.51     32.54 o 
  -2   2  -7     1391.44     1420.11    130.46 o 
   0   2  -7       84.94       95.47     37.43 o 
   2   2  -7      846.53      761.58     68.74 o 
   4   2  -7      700.07      681.77     53.95 o 
   6   2  -7      328.37      390.56     41.47 o 
   8   2  -7      157.13      137.42     27.65 o 
  10   2  -7      244.22      219.86     41.02 o 
  12   2  -7      742.09      809.29     72.10 o 
  14   2  -7     2016.15     1894.02    210.93 o 
  16   2  -7      202.99      254.28    100.61 o 
 -13   3  -7       59.26       49.24     11.71 o 
 -11   3  -7      129.01      121.91     18.32 o 
  -9   3  -7       59.35       44.48     19.89 o 
  -7   3  -7      125.64      121.55     18.74 o 
  -5   3  -7       87.70       88.56     16.16 o 
  -3   3  -7     1962.93     2007.89     47.04 o 
  -1   3  -7     1026.15     1060.06     29.22 o 
   1   3  -7     2016.19     1851.51     37.27 o 
   3   3  -7     1763.52     1845.41     40.55 o 
   5   3  -7     1406.10     1425.63     47.22 o 
   7   3  -7       99.13       86.37     30.11 o 
   9   3  -7     1043.86     1073.62     69.53 o 
  11   3  -7     1210.83     1295.80     81.11 o 
  13   3  -7     1114.92     1054.75    163.29 o 
 -12   4  -7       14.60       52.64     19.78 o 
 -10   4  -7       14.22       10.59     13.25 o 
  -8   4  -7      133.54      143.69     18.84 o 
  -6   4  -7      104.62      125.33     18.94 o 
  -4   4  -7       35.21       54.04     16.19 o 
  -2   4  -7       36.20       47.53     13.60 o 
   0   4  -7       67.73       91.57     14.11 o 
   2   4  -7       97.36      110.94     15.91 o 
   4   4  -7      129.81      124.62     15.99 o 
   6   4  -7       70.06       82.81     15.94 o 
   8   4  -7      492.18      519.84     38.07 o 
  10   4  -7       58.22       45.90     42.40 o 
  12   4  -7       32.45       49.27     23.96 o 
  -7   5  -7      151.68      154.18     18.67 o 
  -5   5  -7       62.54       72.04     27.90 o 
  -3   5  -7       65.96       94.34     16.17 o 
  -1   5  -7       29.71       33.29     12.02 o 
   1   5  -7       26.76       29.10      9.86 o 
   3   5  -7       93.83      116.79     17.56 o 
   5   5  -7        5.91       26.42     16.77 o 
   7   5  -7      523.08      559.67     36.51 o 
   9   5  -7      295.96      318.33     39.69 o 
  11   5  -7      138.69      167.33     27.40 o 
   4   6  -7        3.58        2.37     14.23 o 
   6   6  -7        6.90       -2.15     13.30 o 
 -16   0  -6      143.09      140.02     29.30 o 
 -14   0  -6      409.99      385.86     33.14 o 
 -12   0  -6       72.15      100.10     25.42 o 
 -10   0  -6      342.15      334.59     31.18 o 
  -8   0  -6      199.59      184.39     29.04 o 
  -6   0  -6     1836.02     1911.32    125.80 o 
  -4   0  -6     1659.99     2024.06    118.21 o 
  -2   0  -6     5659.10     5791.54    180.37 o 
   0   0  -6    29726.02    31335.22    512.99 o 
   2   0  -6     2370.01     2146.25    134.93 o 
   4   0  -6     3212.09     2647.47    153.46 o 
   6   0  -6     4571.17     4713.74    111.77 o 
   8   0  -6    28490.07    29722.52    300.79 o 
  10   0  -6     9142.16    10091.07    215.57 o 
  12   0  -6      283.95      287.93     74.72 o 
  14   0  -6      717.20      877.87    137.26 o 
 -17   1  -6       14.34       16.83     12.95 o 
 -15   1  -6      114.65      121.55     14.70 o 
 -13   1  -6      190.19      186.36     19.41 o 
 -11   1  -6      155.52      135.24     16.84 o 
  -9   1  -6      402.49      374.80     22.25 o 
  -7   1  -6      239.94      246.25     20.09 o 
  -5   1  -6     2684.95     2793.71    170.10 o 
  -3   1  -6     1803.44     1950.52     73.02 o 
  -1   1  -6     2422.20     2395.67     69.20 o 
   1   1  -6     1196.08     1393.61    103.70 o 
   3   1  -6     7570.87     7512.71    159.43 o 
   5   1  -6     2958.45     3062.85    105.17 o 
   7   1  -6      305.34      398.05     33.94 o 
   9   1  -6     1803.05     1980.32     73.34 o 
  11   1  -6      549.32      681.86     69.79 o 
  13   1  -6       95.80      145.71     46.02 o 
  15   1  -6     1043.67     1278.55    192.91 o 
  17   1  -6      596.81      718.81    147.23 o 
 -16   2  -6      100.56      118.14     17.89 o 
 -14   2  -6      179.03      143.92     15.95 o 
 -12   2  -6      135.07      137.62     17.15 o 
 -10   2  -6      481.43      470.82     35.46 o 
  -8   2  -6       39.65       49.53     16.99 o 
  -6   2  -6      263.98      262.43     19.12 o 
  -4   2  -6     3294.63     3234.87    198.97 o 
  -2   2  -6      989.28      945.64    100.73 o 
   0   2  -6     1824.37     1704.77    125.37 o 
   2   2  -6     1728.73     1677.71     85.85 o 
   4   2  -6      217.54      225.74     31.75 o 
   6   2  -6     1573.92     1491.38     66.51 o 
   8   2  -6      119.84      103.67     32.24 o 
  10   2  -6      791.80      641.41     87.68 o 
  12   2  -6     1457.22     1393.51    137.14 o 
  14   2  -6     1257.46     1065.84    124.52 o 
 -15   3  -6       27.48       22.50     17.05 o 
 -13   3  -6       63.34       46.23     12.67 o 
 -11   3  -6      105.96      125.66     26.79 o 
  -9   3  -6       15.05       15.74     11.98 o 
  -7   3  -6      365.93      361.82     23.53 o 
  -5   3  -6      134.23      120.62     17.20 o 
  -3   3  -6      209.73      197.66     16.07 o 
  -1   3  -6      233.21      234.53     17.41 o 
   1   3  -6      353.73      378.19     22.60 o 
   3   3  -6       56.42       84.53     15.23 o 
   5   3  -6      631.22      615.05     65.86 o 
   7   3  -6       20.81       -5.07     19.30 o 
   9   3  -6      228.73      234.89     29.01 o 
  11   3  -6      397.67      660.08    410.69 o 
  13   3  -6      657.19      683.03    110.16 o 
 -12   4  -6       80.73      107.18     12.41 o 
 -10   4  -6       42.58       42.58     13.32 o 
  -8   4  -6      147.75      141.01     19.32 o 
  -6   4  -6      361.22      367.66     28.59 o 
  -4   4  -6      850.85      849.90     34.92 o 
  -2   4  -6     1075.77     1081.07     34.35 o 
   0   4  -6      169.54      209.99     19.23 o 
   2   4  -6      533.18      555.69     28.38 o 
   4   4  -6     1728.11     1818.61     52.80 o 
   6   4  -6     1241.62     1159.70     71.92 o 
   8   4  -6      257.91      207.81     36.56 o 
  12   4  -6      426.63      546.31     47.48 o 
  -9   5  -6       50.95       72.47     19.13 o 
  -7   5  -6       62.85       88.54     17.65 o 
  -5   5  -6       16.31       24.40     14.88 o 
  -3   5  -6       56.98       49.24     13.87 o 
  -1   5  -6       47.00       44.80     11.08 o 
   1   5  -6      142.35      148.65     16.45 o 
   3   5  -6      115.54       96.25     17.81 o 
   5   5  -6       32.78       57.06     25.67 o 
   7   5  -6      169.35      195.42     36.96 o 
   9   5  -6      118.20       60.24     25.01 o 
  11   5  -6       94.24      117.67     26.32 o 
   2   6  -6       46.16       63.15     17.06 o 
   4   6  -6       54.64       60.45     17.53 o 
   6   6  -6      226.41      198.77     23.68 o 
 -17   1  -5       17.10       29.28     14.86 o 
 -15   1  -5      102.97       82.33     13.01 o 
 -13   1  -5      148.92      152.62     15.70 o 
 -11   1  -5      298.50      268.62     17.99 o 
  -9   1  -5      423.15      441.64     19.34 o 
  -7   1  -5      501.37      508.99    101.76 o 
  -5   1  -5     1960.59     2025.41     98.37 o 
  -3   1  -5     1867.79     1798.99     78.62 o 
  -1   1  -5     3622.05     3420.65     72.98 o 
   1   1  -5     1692.07     1592.97     78.97 o 
   3   1  -5     7155.83     7086.27    145.22 o 
   5   1  -5     3312.26     3147.74     81.27 o 
   7   1  -5      732.61      682.06     41.65 o 
   9   1  -5     1196.73     1180.96     75.05 o 
  11   1  -5      691.47      748.10     64.30 o 
  13   1  -5      534.90      437.27     72.60 o 
  15   1  -5     1377.49     1455.56    200.96 o 
 -16   2  -5        4.58        9.12     15.15 o 
 -14   2  -5       62.86       85.02     14.26 o 
 -12   2  -5      153.97      166.17     19.56 o 
 -10   2  -5      141.02      108.25     22.80 o 
  -8   2  -5      627.33      574.55     29.61 o 
  -6   2  -5      179.68      192.06     20.32 o 
  -4   2  -5      774.91      616.88     87.28 o 
  -2   2  -5      762.02      800.38     90.52 o 
   0   2  -5     1098.97     1080.30     95.80 o 
   2   2  -5      580.10      695.11     55.25 o 
   4   2  -5     1504.00     1475.32     82.08 o 
   6   2  -5      815.70      995.71     56.19 o 
   8   2  -5       39.45       33.28     24.64 o 
  10   2  -5     1028.89      850.44     91.15 o 
  12   2  -5      625.61      605.89     93.64 o 
  14   2  -5      233.50      194.16     61.36 o 
 -15   3  -5       16.40       38.01     22.13 o 
 -13   3  -5       70.80       58.49     13.82 o 
 -11   3  -5      122.19      183.49     22.40 o 
  -9   3  -5      579.39      568.59     28.34 o 
  -7   3  -5     1679.34     1662.34     44.04 o 
  -5   3  -5      340.67      334.72     20.87 o 
  -3   3  -5     1051.91     1015.33     28.05 o 
  -1   3  -5     1810.44     1812.82     59.52 o 
   1   3  -5     4292.60     4492.54    126.02 o 
   3   3  -5     1197.89     1192.26    100.32 o 
   5   3  -5      566.18      557.52    107.25 o 
   7   3  -5      170.09      181.48     28.61 o 
   9   3  -5      390.76      347.61     94.36 o 
  11   3  -5      384.43      693.89    153.65 o 
  13   3  -5      822.89      631.39    115.55 o 
 -12   4  -5       61.44       80.14     23.03 o 
 -10   4  -5       70.39       82.05     24.14 o 
  -8   4  -5       21.38       -1.02     17.33 o 
  -6   4  -5       37.89       28.94     14.71 o 
  -4   4  -5       71.68       77.81     14.99 o 
  -2   4  -5       11.48       25.78     12.19 o 
   0   4  -5       44.73       29.47     12.82 o 
   2   4  -5      538.87      544.04     31.92 o 
   4   4  -5      674.58      738.70     33.81 o 
   6   4  -5       41.62       99.83    120.78 o 
  -9   5  -5      256.97      270.93     24.40 o 
  -7   5  -5       97.87      111.68     21.12 o 
  -5   5  -5       20.53       40.59     12.47 o 
  -3   5  -5       84.97       81.55     12.51 o 
  -1   5  -5        2.08        0.60     10.24 o 
   1   5  -5      100.97       91.21     16.96 o 
   3   5  -5      968.92     1033.29     40.25 o 
   5   5  -5       64.04       97.20     20.63 o 
   7   5  -5      152.04      172.76     34.80 o 
   9   5  -5      143.44      185.52     32.44 o 
  11   5  -5      136.81      144.46     25.24 o 
   2   6  -5        3.89       -4.45      9.90 o 
   4   6  -5       10.94       -9.64     10.66 o 
   6   6  -5       29.56       55.25     12.13 o 
 -18   0  -4       32.46       32.78     24.18 o 
 -16   0  -4      221.24      213.68     37.98 o 
 -14   0  -4      106.95       79.36     18.30 o 
 -12   0  -4      420.42      458.28     40.49 o 
 -10   0  -4     1147.93     1139.46     37.08 o 
  -8   0  -4      525.08      518.71    102.37 o 
  -6   0  -4     1872.77     1923.20    113.34 o 
  -4   0  -4      125.31      155.41     33.27 o 
  -2   0  -4     3320.93     2890.19    149.08 o 
   0   0  -4    64645.14    69004.77    600.13 o 
   2   0  -4     2579.13     2358.90    111.85 o 
   4   0  -4     2856.26     2421.95     61.62 o 
   6   0  -4     8712.20     8874.63    164.55 o 
   8   0  -4     6046.80     5887.92    258.37 o 
  10   0  -4     7044.86     8121.17    343.28 o 
  12   0  -4      358.85      446.33     90.32 o 
  14   0  -4       41.62      -49.78     49.78 o 
 -19   1  -4        7.47        7.56     11.08 o 
 -17   1  -4       28.81       13.52     15.62 o 
 -15   1  -4      247.77      249.12     24.30 o 
 -13   1  -4      112.57       85.64     12.96 o 
 -11   1  -4      348.14      350.98     19.39 o 
  -9   1  -4      432.91      410.55     20.38 o 
  -7   1  -4      742.18      752.18     85.88 o 
  -5   1  -4      392.92      334.68     47.24 o 
  -3   1  -4      854.77      792.27     38.50 o 
  -1   1  -4    11555.53    11603.95    114.16 o 
   1   1  -4     2713.49     2931.16    138.31 o 
   3   1  -4     9835.29     9918.64    136.60 o 
   5   1  -4      881.70      860.66     48.97 o 
   7   1  -4     1356.50     1442.09     85.73 o 
   9   1  -4      973.05     1033.17     78.42 o 
  11   1  -4      157.11      104.87     54.38 o 
  13   1  -4      334.24      253.19     60.86 o 
  15   1  -4      188.36      170.36     75.18 o 
 -18   2  -4       26.34       57.47     39.18 o 
 -16   2  -4       79.97       96.01     21.50 o 
 -14   2  -4      275.36      252.07     20.21 o 
 -12   2  -4      353.18      322.89     22.98 o 
 -10   2  -4     1109.73     1086.88     41.46 o 
  -8   2  -4      682.52      640.70     28.70 o 
  -6   2  -4      693.33      621.27     90.86 o 
  -4   2  -4     1014.42      918.63     99.78 o 
  -2   2  -4     2626.52     2520.05    243.82 o 
   0   2  -4      379.06      347.50     32.44 o 
   2   2  -4      837.29      729.24     59.43 o 
   4   2  -4      678.79      784.10     60.55 o 
   6   2  -4     2196.28     2151.37     98.87 o 
   8   2  -4      118.20       67.87     45.88 o 
  10   2  -4     1071.57      868.77    145.60 o 
  12   2  -4     1585.06     1425.10    191.20 o 
  14   2  -4      940.65      875.74    116.32 o 
 -15   3  -4       19.76       39.47     24.05 o 
 -13   3  -4      192.91      201.25     21.82 o 
 -11   3  -4      374.87      394.24     21.66 o 
  -9   3  -4        0.51        0.47     12.43 o 
  -7   3  -4      170.42      168.28     15.54 o 
  -5   3  -4      445.93      482.81     23.67 o 
  -3   3  -4      263.93      264.87     17.72 o 
  -1   3  -4       28.47       32.36     12.73 o 
   1   3  -4      457.97      530.67     59.74 o 
   3   3  -4      177.41      185.46     66.82 o 
   5   3  -4      904.63      879.12    107.93 o 
   7   3  -4      197.53      165.08     47.27 o 
   9   3  -4      214.39      212.48     65.54 o 
  11   3  -4      328.49      354.67    109.83 o 
 -14   4  -4       35.86       54.15     19.37 o 
 -12   4  -4      324.24      320.66     17.82 o 
 -10   4  -4      357.93      350.43     21.82 o 
  -8   4  -4      122.80      119.01     18.91 o 
  -6   4  -4      232.35      216.15     20.80 o 
  -4   4  -4      784.37      799.41     29.71 o 
  -2   4  -4     1669.98     1710.95     47.00 o 
   0   4  -4      919.27      937.94     40.99 o 
   2   4  -4      835.88      873.47     40.03 o 
   4   4  -4      604.70      644.99    101.68 o 
   6   4  -4      433.10      459.56     78.25 o 
   8   4  -4      259.72      347.11     97.68 o 
  -9   5  -4       19.89        9.81     10.15 o 
  -7   5  -4       22.43       21.48     11.52 o 
  -5   5  -4       68.78       72.05     15.16 o 
  -3   5  -4       87.86       82.02     12.29 o 
  -1   5  -4      202.03      210.51     16.92 o 
   1   5  -4      455.91      484.96     29.69 o 
   3   5  -4      529.91      515.13     51.82 o 
   9   5  -4      252.41      243.12     34.96 o 
  11   5  -4       62.57       43.05     16.82 o 
   0   6  -4       72.06       84.66     30.35 o 
   2   6  -4      244.65      238.40     20.09 o 
   4   6  -4       82.64       91.55     18.09 o 
   6   6  -4       74.25       80.62     13.23 o 
 -19   1  -3       60.29       57.76     19.31 o 
 -17   1  -3       39.02       45.25     20.02 o 
 -15   1  -3      446.85      432.95     24.60 o 
 -13   1  -3      475.03      449.60     18.46 o 
 -11   1  -3      530.90      507.99     18.08 o 
  -9   1  -3      721.53      732.50     34.49 o 
  -7   1  -3      521.78      478.64     51.85 o 
  -5   1  -3     1248.54     1209.45     96.36 o 
  -3   1  -3       50.86       27.48     10.24 o 
  -1   1  -3     5936.39     5211.74    188.40 o 
   1   1  -3     3769.73     3688.81     69.87 o 
   3   1  -3       75.93       75.19     18.74 o 
   5   1  -3      454.41      499.37     48.31 o 
   7   1  -3     2149.98     2025.16     98.32 o 
   9   1  -3     3185.64     3456.14    138.14 o 
  11   1  -3      898.50      983.81    140.40 o 
  13   1  -3      806.64      838.94    101.05 o 
  15   1  -3     1281.48     1138.98    121.73 o 
 -18   2  -3       12.07        9.49     13.77 o 
 -16   2  -3        0.26        0.55     18.74 o 
 -14   2  -3       10.47       29.85     12.60 o 
 -12   2  -3      206.49      188.44     18.24 o 
 -10   2  -3      373.98      408.38     21.19 o 
  -8   2  -3        7.66       10.18      8.98 o 
  -6   2  -3      667.90      727.62     96.29 o 
  -4   2  -3      552.97      553.79     75.42 o 
  -2   2  -3     1764.69     1799.03    118.16 o 
   0   2  -3      436.74      429.83     46.91 o 
   2   2  -3      115.75      100.36     27.10 o 
   4   2  -3     1130.82     1167.53     65.32 o 
   6   2  -3     5530.42     6607.89    230.56 o 
   8   2  -3       67.21      -13.90     46.42 o 
  10   2  -3      422.14      359.78    100.64 o 
  12   2  -3      247.50      203.93     84.69 o 
  14   2  -3      117.93      211.02     63.33 o 
 -17   3  -3       41.10       38.27     18.46 o 
 -15   3  -3        9.42        0.31     20.03 o 
 -13   3  -3      283.94      305.93     19.06 o 
 -11   3  -3      718.77      732.12     28.57 o 
  -9   3  -3      809.42      838.23     32.42 o 
  -7   3  -3      433.04      435.87     21.31 o 
  -5   3  -3      650.82      614.43     25.66 o 
  -3   3  -3     4471.07     4420.66     71.61 o 
  -1   3  -3      401.34      327.14     59.26 o 
   1   3  -3      380.27      371.13     53.36 o 
   3   3  -3      858.04      753.72     97.72 o 
   5   3  -3       58.69       37.81     41.79 o 
   7   3  -3      217.58      232.71     60.40 o 
   9   3  -3     1070.65     1088.96    126.76 o 
  11   3  -3     1231.95      986.51    126.07 o 
 -14   4  -3       36.93       32.52     19.74 o 
 -12   4  -3        9.05       -1.11     10.19 o 
 -10   4  -3       25.66       27.70     13.93 o 
  -8   4  -3        0.46      -13.64     13.64 o 
  -6   4  -3       29.97       25.69     13.25 o 
  -4   4  -3      199.31      189.18     17.14 o 
  -2   4  -3      516.45      514.57     31.62 o 
   0   4  -3     1359.61     1371.92     48.02 o 
   2   4  -3      770.21      777.80     34.28 o 
   4   4  -3       38.02       44.13     21.07 o 
   6   4  -3      400.98      302.29     86.15 o 
 -11   5  -3       21.99       18.16     17.40 o 
  -9   5  -3      162.03      174.46     14.62 o 
  -7   5  -3       80.47       84.44     15.53 o 
  -5   5  -3       27.26       21.40     14.23 o 
  -3   5  -3       96.70      120.77     14.48 o 
  -1   5  -3      383.07      409.94     24.30 o 
   1   5  -3      295.37      340.44     42.45 o 
   3   5  -3      196.31      256.01     36.09 o 
  11   5  -3       63.23       77.92     19.93 o 
  -2   6  -3       26.73       65.93     20.98 o 
   0   6  -3        7.30        6.21     11.80 o 
   2   6  -3       40.31       22.90     12.14 o 
   4   6  -3       14.31       31.25     11.96 o 
   6   6  -3        3.84       -2.94     15.97 o 
 -20   0  -2       23.35       13.47     17.43 o 
 -18   0  -2      218.24      170.14     22.44 o 
 -16   0  -2     1048.42     1133.95     54.81 o 
 -14   0  -2       21.38       23.31     14.09 o 
 -12   0  -2      402.71      377.48     20.89 o 
 -10   0  -2     1040.89     1077.75     97.27 o 
  -8   0  -2     1216.93     1294.56     97.20 o 
  -6   0  -2     1026.04      946.15     72.50 o 
  -4   0  -2      331.77      287.50     36.42 o 
  -2   0  -2     3958.55     3444.47     90.57 o 
   0   0  -2    10137.24    10996.60    166.65 o 
   2   0  -2     5673.95     5817.42     67.25 o 
   4   0  -2    61309.03    66692.57    579.89 o 
   8   0  -2    10407.84    13019.48    370.20 o 
  10   0  -2     4148.54     4640.94    254.97 o 
  12   0  -2      611.75      603.48    102.11 o 
 -19   1  -2       23.53       69.51     18.29 o 
 -17   1  -2       20.88       12.35      9.75 o 
 -15   1  -2      152.85      165.53     15.95 o 
 -13   1  -2      118.47      122.82     13.03 o 
 -11   1  -2      436.09      426.01     25.45 o 
  -9   1  -2      801.79      860.31    100.07 o 
  -7   1  -2      899.51      963.07     69.73 o 
  -5   1  -2     6409.04     6116.58    131.21 o 
  -3   1  -2     1438.02     1525.05     57.74 o 
  -1   1  -2     9461.37     9983.96    194.64 o 
   1   1  -2     2266.74     2382.60     61.96 o 
   3   1  -2     9366.58     9568.57    284.85 o 
   5   1  -2      333.32      273.07     37.89 o 
   7   1  -2      100.27      132.15     29.65 o 
   9   1  -2      945.86      893.78    123.88 o 
  11   1  -2      526.70      471.57    107.49 o 
  13   1  -2      176.29      175.25     79.72 o 
  15   1  -2       55.83       33.31     36.39 o 
 -18   2  -2       86.39       91.72     19.92 o 
 -16   2  -2      149.70      148.74     20.02 o 
 -14   2  -2      446.74      443.91     26.30 o 
 -12   2  -2      293.49      304.72     17.55 o 
 -10   2  -2     1303.17     1242.72     32.73 o 
  -8   2  -2      356.58      357.26     28.17 o 
  -6   2  -2     2567.26     2473.98    162.11 o 
  -4   2  -2      684.15      645.30     78.51 o 
  -2   2  -2     1948.79     2211.29    122.67 o 
   0   2  -2      173.97      162.36     26.66 o 
   2   2  -2      109.96      113.18     28.22 o 
   4   2  -2     1090.70     1087.08     54.72 o 
   6   2  -2     4549.34     4264.28    277.66 o 
   8   2  -2      205.77      147.82     68.05 o 
  10   2  -2     1344.82     1210.69    176.54 o 
  12   2  -2      725.36      661.09    139.64 o 
  14   2  -2      794.82      825.93    166.33 o 
 -17   3  -2        2.10        3.35     18.35 o 
 -15   3  -2       36.06       21.62     23.40 o 
 -13   3  -2      122.49      151.11     15.76 o 
 -11   3  -2       61.22       75.62     12.98 o 
  -9   3  -2       65.73       61.14     21.21 o 
  -7   3  -2      166.80      147.44     13.34 o 
  -5   3  -2       54.59       91.24     14.50 o 
  -3   3  -2     1902.37     2116.00     48.81 o 
  -1   3  -2       49.90        4.95     23.83 o 
   1   3  -2      473.12      551.07     60.92 o 
   3   3  -2      209.60      255.31    106.54 o 
   5   3  -2      832.00      855.33    102.89 o 
   7   3  -2      180.15      188.07     56.78 o 
   9   3  -2       61.19      -21.87     39.22 o 
  11   3  -2       32.18       27.81     29.41 o 
 -14   4  -2       64.62       46.66     12.14 o 
 -12   4  -2      418.79      429.22     22.55 o 
 -10   4  -2       99.32       93.40     14.73 o 
  -8   4  -2       89.85       93.65     17.98 o 
  -6   4  -2      288.35      258.04     21.90 o 
  -4   4  -2     1238.00     1204.29     41.34 o 
  -2   4  -2     1405.28     1432.38     50.19 o 
   0   4  -2       31.73       29.91     13.49 o 
   2   4  -2      327.67      340.99     23.40 o 
   4   4  -2      780.39      761.40    121.37 o 
   6   4  -2      351.06      243.41    121.08 o 
 -11   5  -2       28.97       23.42     12.69 o 
  -9   5  -2       27.39       15.06      9.41 o 
  -7   5  -2       66.42       49.05     13.81 o 
  -5   5  -2       30.21       39.42     15.46 o 
  -3   5  -2      150.01      146.68     15.24 o 
  -1   5  -2      426.63      386.50     33.00 o 
   1   5  -2      544.23      532.60     35.83 o 
  11   5  -2       43.74       45.36     15.90 o 
  -4   6  -2       79.39       93.54     21.93 o 
  -2   6  -2      148.04      108.29     22.92 o 
   0   6  -2       65.93       91.31     15.68 o 
   2   6  -2      101.92      125.23     17.09 o 
   4   6  -2       48.86       36.23     13.09 o 
   6   6  -2      166.07      166.71     22.68 o 
 -19   1  -1      124.69      118.46     16.03 o 
 -17   1  -1      185.79      215.95     17.56 o 
 -15   1  -1      560.21      573.09     26.32 o 
 -13   1  -1      491.52      444.56     21.40 o 
 -11   1  -1      800.80      795.72     23.14 o 
  -9   1  -1     1671.76     1676.60    133.86 o 
  -7   1  -1     1425.25     1617.37    115.38 o 
  -5   1  -1      396.78      413.14     54.71 o 
  -3   1  -1       61.22       58.11     25.34 o 
  -1   1  -1     8384.37     7630.50    113.61 o 
   1   1  -1    22236.93    23031.77    390.79 o 
   3   1  -1    29192.32    29800.51    169.62 o 
   5   1  -1     9820.20     9178.82    182.39 o 
   7   1  -1      817.05      817.92     63.84 o 
  13   1  -1      748.47      606.36    126.59 o 
  15   1  -1      966.47      957.85    163.19 o 
 -18   2  -1       25.80       28.76     10.58 o 
 -16   2  -1      194.57      178.67     27.94 o 
 -14   2  -1       56.56       67.97     14.06 o 
 -12   2  -1      145.84      147.23     13.43 o 
 -10   2  -1       57.48       61.35     11.18 o 
  -8   2  -1      961.17      927.21    109.77 o 
  -6   2  -1      448.15      424.17     68.70 o 
  -4   2  -1      241.32      248.08     48.40 o 
  -2   2  -1     2331.33     2259.72     97.25 o 
   0   2  -1       26.25       20.65     16.83 o 
   2   2  -1     2627.38     2797.63     78.21 o 
   4   2  -1     2031.52     2107.28    185.10 o 
   6   2  -1     1641.12     1858.62    191.53 o 
   8   2  -1      384.91      290.97     87.22 o 
  10   2  -1      179.63       95.56     56.04 o 
  12   2  -1      276.39      244.51     93.10 o 
  14   2  -1       38.88       10.27     51.85 o 
 -17   3  -1       82.58       76.50     16.29 o 
 -15   3  -1       51.31       45.61     13.73 o 
 -13   3  -1      188.05      178.80     15.03 o 
 -11   3  -1      315.28      306.84     20.05 o 
  -9   3  -1      858.97      870.94     32.35 o 
  -7   3  -1      917.15      932.20     28.98 o 
  -5   3  -1       21.04       16.12      9.73 o 
  -3   3  -1      727.42      683.80     82.55 o 
  -1   3  -1      471.47      477.57     59.89 o 
   1   3  -1      956.78      788.63     97.22 o 
   3   3  -1     1275.39     1229.57    125.30 o 
   5   3  -1      424.04      380.80     80.26 o 
   7   3  -1      492.73      445.26    103.81 o 
   9   3  -1      645.11      599.86     96.43 o 
  11   3  -1      289.57      286.51    126.41 o 
 -14   4  -1       50.89       48.65     12.06 o 
 -12   4  -1        7.68       19.74     11.45 o 
 -10   4  -1       11.65        6.14     14.51 o 
  -8   4  -1       35.65       21.31     14.12 o 
  -6   4  -1      202.57      206.43     19.56 o 
  -4   4  -1      104.68      127.98     17.69 o 
  -2   4  -1      596.57      650.77     34.00 o 
   0   4  -1      177.82      180.98     22.02 o 
   2   4  -1      709.43      758.64     52.32 o 
   4   4  -1       50.08       -0.04     94.84 o 
   6   4  -1      134.44       96.91     47.64 o 
 -11   5  -1       27.49       43.83     12.11 o 
  -9   5  -1      125.30      143.88     15.01 o 
  -7   5  -1      121.00      131.88     18.36 o 
  -5   5  -1       23.43       23.62     13.66 o 
  -3   5  -1      412.60      469.73     26.65 o 
  -1   5  -1       56.39       72.03     19.40 o 
   1   5  -1       75.75       63.81     24.58 o 
  -4   6  -1       19.49       33.31     20.91 o 
  -2   6  -1       16.49       22.41     10.34 o 
   0   6  -1       15.55       14.28     12.28 o 
   2   6  -1       28.98       34.40     12.58 o 
   4   6  -1       23.36       27.82     20.36 o 
   6   6  -1       21.49       23.64     14.33 o 
 -20   0   0      172.68      156.30     21.20 o 
 -18   0   0      138.79      151.86     25.20 o 
 -16   0   0     1089.67     1026.09     52.97 o 
 -14   0   0      111.87      110.59     17.39 o 
 -12   0   0      675.40      638.31     29.20 o 
 -10   0   0     1855.72     1827.72    120.56 o 
  -8   0   0     2829.48     2812.06    131.59 o 
  -6   0   0     6389.55     6908.24    172.95 o 
  -4   0   0      917.83      823.59     48.96 o 
  -2   0   0     7739.86     8003.46    133.65 o 
   8   0   0     2654.58     2728.77    148.04 o 
 -21   1   0       30.14       15.53     22.31 o 
 -19   1   0      183.57      165.28     14.76 o 
 -17   1   0      280.48      245.66     18.73 o 
 -15   1   0      212.23      252.07     19.23 o 
 -13   1   0      204.61      224.51     15.78 o 
 -11   1   0     1181.85     1225.72     42.07 o 
  -9   1   0      900.79      956.68     96.90 o 
  -7   1   0      627.57      900.75     84.81 o 
  -5   1   0     1169.87     1073.55     79.54 o 
  -3   1   0     6522.22     6356.46    156.59 o 
  -1   1   0    11889.46    12246.79    261.27 o 
   1   1   0    11865.35    12554.45    205.49 o 
   3   1   0     6522.96     6494.36    235.59 o 
   5   1   0     1189.83      880.38     40.06 o 
  11   1   0     1179.15     1336.83    153.24 o 
  13   1   0      201.05      129.22     67.21 o 
  15   1   0      213.76      281.65     89.46 o 
 -20   2   0       59.79      102.71     33.06 o 
 -18   2   0       95.76       89.07     14.27 o 
 -16   2   0       98.46      128.23     17.01 o 
 -14   2   0      607.03      583.36     26.85 o 
 -12   2   0      664.14      615.68     28.39 o 
 -10   2   0     1980.73     2029.08     43.41 o 
  -8   2   0       49.95       -5.52     34.45 o 
  -6   2   0     2680.56     2777.70    159.63 o 
  -4   2   0      549.03      515.80     92.00 o 
  -2   2   0     5925.16     6081.76    133.22 o 
   0   2   0       65.40       81.01     19.14 o 
   2   2   0     5972.25     5929.50    101.26 o 
   4   2   0      599.53      598.60    106.92 o 
   6   2   0     2885.89     3077.48    244.41 o 
   8   2   0       79.81      122.76     65.60 o 
  10   2   0     1965.36     1759.94    222.34 o 
  12   2   0      657.53      546.47    116.49 o 
 -17   3   0        1.92       24.67     11.71 o 
 -15   3   0       25.30       37.08     17.74 o 
 -13   3   0      339.68      311.28     23.31 o 
 -11   3   0       49.76       57.73     12.78 o 
  -9   3   0       26.81       22.71     12.37 o 
  -7   3   0       88.68       83.68     13.94 o 
  -5   3   0      521.09      571.42     29.16 o 
  -3   3   0      135.87       96.46     52.43 o 
  -1   3   0      154.37      154.99     34.04 o 
   1   3   0      158.90      243.03     58.94 o 
   3   3   0      141.31      161.40     58.13 o 
   5   3   0      539.73      483.69     86.04 o 
   7   3   0       85.14      151.36     75.72 o 
   9   3   0       29.14       58.27     64.85 o 
  11   3   0       48.46      125.79     70.83 o 
 -16   4   0       23.28       17.19     21.60 o 
 -14   4   0       76.54       87.49     16.13 o 
 -12   4   0      472.38      495.21     25.49 o 
 -10   4   0       49.38       41.72     13.99 o 
  -8   4   0       49.26       43.21     16.28 o 
  -6   4   0      660.13      720.00     32.61 o 
  -4   4   0      927.40      944.28     41.61 o 
  -2   4   0      916.16      943.83     39.58 o 
   0   4   0      243.07      289.86     21.82 o 
   2   4   0      846.43     1012.84    127.41 o 
   4   4   0      963.87      802.48    146.45 o 
   6   4   0      645.20      702.40    266.39 o 
 -11   5   0       24.06       -4.24     12.68 o 
  -9   5   0      133.73      103.81     21.23 o 
  -7   5   0      150.69      132.64     23.89 o 
  -5   5   0       69.10      105.46     37.21 o 
  -3   5   0      306.36      306.89     25.57 o 
  -1   5   0      559.97      594.19     36.90 o 
  -6   6   0      142.43      137.46     24.45 o 
  -4   6   0       55.28       50.16     15.83 o 
  -2   6   0      153.18      185.12     18.82 o 
   0   6   0       75.08      105.79     16.37 o 
   2   6   0      151.50      160.86     19.81 o 
   4   6   0       55.23       60.76     13.51 o 
   6   6   0      134.46      118.10     18.93 o 
 -21   1   1       96.36       77.74     14.98 o 
 -19   1   1      112.30      127.41     14.20 o 
 -17   1   1      256.37      286.50     20.51 o 
 -15   1   1      972.49      996.19     33.36 o 
 -13   1   1      753.93      703.31     23.47 o 
 -11   1   1      869.79      957.94    124.31 o 
  -9   1   1      710.56      770.30     86.42 o 
  -7   1   1      724.93      562.56     66.01 o 
  -5   1   1     9933.90     9690.99    221.97 o 
  -3   1   1    29349.64    28915.22    257.79 o 
  -1   1   1    21984.06    22553.78    157.55 o 
   1   1   1     8715.10     8138.57    165.88 o 
   3   1   1       41.65       63.77     19.21 o 
   5   1   1      493.46      372.19     29.01 o 
  11   1   1      807.00      967.52    132.12 o 
 -20   2   1       25.93       15.11     16.63 o 
 -18   2   1      101.65      111.81     15.23 o 
 -16   2   1       21.36       24.93     11.40 o 
 -14   2   1       36.56       31.36     11.82 o 
 -12   2   1      271.69      241.98     19.00 o 
 -10   2   1      186.23      168.19     17.93 o 
  -8   2   1      389.55      396.70     78.97 o 
  -6   2   1     1634.59     1957.83    228.96 o 
  -4   2   1     2013.29     2049.68    116.31 o 
  -2   2   1     2602.47     2674.35     84.26 o 
   0   2   1       29.70       19.86     12.16 o 
   2   2   1     2367.57     2520.35    191.13 o 
   4   2   1      249.08      249.15     82.13 o 
   6   2   1      438.09      444.58     99.88 o 
   8   2   1      948.98      947.47    154.89 o 
  10   2   1       54.60       69.06     51.55 o 
  12   2   1      149.82      117.64     76.39 o 
 -19   3   1       33.25       40.10     19.23 o 
 -17   3   1       77.90       57.20     14.07 o 
 -15   3   1       29.68       31.74     16.27 o 
 -13   3   1      444.10      422.35     26.38 o 
 -11   3   1      298.89      279.25     25.63 o 
  -9   3   1      674.34      669.98     28.41 o 
  -7   3   1      507.54      491.72     23.32 o 
  -5   3   1      426.06      431.47     28.41 o 
  -3   3   1     1218.58     1246.57     91.80 o 
  -1   3   1      964.74      873.63     73.69 o 
   1   3   1      478.20      520.34     78.55 o 
   3   3   1      803.13      826.85    104.74 o 
   5   3   1       21.53       90.00     63.54 o 
   7   3   1      878.72      867.06    161.44 o 
   9   3   1      819.49      641.14    148.44 o 
 -16   4   1       20.54        6.21     12.92 o 
 -14   4   1      111.89      141.68     15.07 o 
 -12   4   1       11.70       23.72     11.83 o 
 -10   4   1       71.88      124.92     20.80 o 
  -8   4   1       90.74       78.89     17.66 o 
  -6   4   1      144.49      138.01     18.38 o 
  -4   4   1       48.92       56.86     15.49 o 
  -2   4   1      709.50      711.79     34.50 o 
   0   4   1      182.22      237.45     29.81 o 
   2   4   1      597.45      638.41    103.51 o 
   4   4   1      103.68      130.88     54.61 o 
   6   4   1      191.65       -7.67     78.36 o 
 -13   5   1      167.24      156.48     17.12 o 
 -11   5   1       37.29       40.84     11.96 o 
  -9   5   1      222.33      273.17     31.31 o 
  -7   5   1      328.82      314.03     31.48 o 
  -5   5   1       44.56       66.74     20.16 o 
  -3   5   1      373.80      431.57     36.22 o 
  -1   5   1       74.51       67.12     24.39 o 
  -6   6   1       17.89       11.84     16.30 o 
  -4   6   1       19.95       43.51     22.05 o 
  -2   6   1       27.85       10.22     11.56 o 
   0   6   1       18.06        9.14     12.44 o 
   2   6   1       18.76       25.96     14.10 o 
   4   6   1       23.57       20.88     11.20 o 
 -22   0   2      189.92      192.97     19.08 o 
 -20   0   2      312.31      310.99     29.62 o 
 -18   0   2      182.72      176.66     21.60 o 
 -16   0   2     1068.22     1002.54     43.51 o 
 -14   0   2      212.39      171.03     19.12 o 
 -12   0   2      614.30      551.75     93.08 o 
 -10   0   2     4183.09     4614.12    183.41 o 
  -8   0   2    10757.95    12553.85    263.32 o 
  -6   0   2     9803.61    10328.42    199.03 o 
  -4   0   2    61485.50    64355.94    530.58 o 
  -2   0   2     5509.46     5970.65    119.94 o 
   0   0   2    10128.40    11432.02    187.20 o 
   2   0   2     4265.46     3841.24    135.25 o 
   4   0   2      364.04      333.00     46.12 o 
   6   0   2      906.75      792.97     83.78 o 
   8   0   2     1140.33     1235.40    114.04 o 
 -21   1   2       50.52       56.97     11.42 o 
 -19   1   2       32.20       29.86     11.75 o 
 -17   1   2      210.33      199.90     18.01 o 
 -15   1   2       54.48      125.82     14.58 o 
 -13   1   2      180.57      208.00     14.20 o 
 -11   1   2      527.41      649.24     87.98 o 
  -9   1   2      949.49      992.44     94.84 o 
  -7   1   2      103.14      133.99     47.85 o 
  -5   1   2      326.13      302.56     43.95 o 
  -3   1   2     9380.62     9466.67     99.96 o 
  -1   1   2     2284.43     2316.78     47.15 o 
   1   1   2     9455.66     9583.12    215.51 o 
   3   1   2     1422.28     1495.64     81.52 o 
   5   1   2     6409.55     6646.20    165.70 o 
   9   1   2      794.59      809.54    124.68 o 
  11   1   2      432.80      380.80     96.33 o 
 -20   2   2       80.32       86.38     12.37 o 
 -18   2   2      193.51      212.51     19.17 o 
 -16   2   2      230.56      229.50     19.43 o 
 -14   2   2      795.22      752.09     28.84 o 
 -12   2   2      709.23      665.60     26.99 o 
 -10   2   2     1312.27     1224.68     38.35 o 
  -8   2   2      209.06      192.86     49.91 o 
  -6   2   2     4497.69     4453.94    188.39 o 
  -4   2   2      989.26     1062.38     46.72 o 
  -2   2   2       71.39       65.74     18.18 o 
   0   2   2      172.17      153.95     29.97 o 
   2   2   2     2101.00     2366.27    188.24 o 
   4   2   2      791.66      702.60    116.07 o 
   6   2   2     2573.37     2257.42    222.81 o 
   8   2   2      315.85      318.39    104.64 o 
  10   2   2     1291.98     1112.04    125.71 o 
  12   2   2      308.54      316.47     71.57 o 
 -19   3   2       61.61       54.38     11.22 o 
 -17   3   2      102.29       78.28     15.83 o 
 -15   3   2      190.72      175.23     17.81 o 
 -13   3   2      368.28      352.17     25.42 o 
 -11   3   2       33.86       35.51     12.63 o 
  -9   3   2       63.29       42.65     21.84 o 
  -7   3   2      172.63      167.43     14.74 o 
  -5   3   2      807.88      856.53    136.22 o 
  -3   3   2      219.23      243.16     44.06 o 
  -1   3   2      469.34      503.63     75.72 o 
   1   3   2       50.43        6.13     36.19 o 
   3   3   2     1886.06     1868.78    158.71 o 
   5   3   2       60.90      116.41     75.78 o 
   7   3   2      176.30      157.97     81.57 o 
   9   3   2       70.45       41.33     44.19 o 
 -16   4   2       43.21       40.35     23.77 o 
 -14   4   2       90.79       93.15     16.12 o 
 -12   4   2      591.93      619.53     28.72 o 
 -10   4   2      214.48      215.91     23.47 o 
  -8   4   2      338.27      375.40     28.92 o 
  -6   4   2      355.92      325.51     23.28 o 
  -4   4   2      752.70      763.12     48.53 o 
  -2   4   2      362.63      397.21     28.60 o 
   0   4   2       50.44      130.18     78.58 o 
   2   4   2     1336.24     1352.42    148.73 o 
   4   4   2     1256.35     1366.88    142.35 o 
 -13   5   2       25.32       25.39     10.28 o 
 -11   5   2       43.89       65.39     13.59 o 
  -9   5   2       80.49       77.09     18.56 o 
  -7   5   2      186.31      198.15     27.79 o 
  -5   5   2      180.62      185.54     25.49 o 
  -3   5   2      150.51      126.48     22.78 o 
  -6   6   2      176.70      194.88     28.00 o 
  -4   6   2       45.75       38.41     19.14 o 
  -2   6   2      108.04      126.05     25.74 o 
   0   6   2       62.18       61.48     21.95 o 
   2   6   2      148.85      146.81     24.56 o 
   4   6   2       82.20      112.84     21.47 o 
 -21   1   3      186.54      212.02     15.22 o 
 -19   1   3      251.05      264.38     19.22 o 
 -17   1   3       46.00       80.44     13.92 o 
 -15   1   3     1292.79     1290.90     33.35 o 
 -13   1   3      809.71      835.04     24.13 o 
 -11   1   3      879.80      979.24    110.19 o 
  -9   1   3     3328.10     3539.84    173.32 o 
  -7   1   3     2135.08     1987.71    113.87 o 
  -5   1   3      465.88      496.02     27.82 o 
  -3   1   3       73.80       74.45     10.95 o 
  -1   1   3     3477.21     3198.49     80.82 o 
   1   1   3     6220.97     6015.71    191.69 o 
   3   1   3       88.82       67.67     27.72 o 
   5   1   3     1237.24     1287.47    131.13 o 
   7   1   3      563.48      481.51     94.63 o 
   9   1   3      680.61      736.15    126.91 o 
 -20   2   3       29.40       42.37     12.09 o 
 -18   2   3       44.02       22.71     12.22 o 
 -16   2   3       78.53      100.80     14.51 o 
 -14   2   3      113.62      126.13     15.94 o 
 -12   2   3      246.71      238.19     19.90 o 
 -10   2   3      431.83      355.11     92.01 o 
  -8   2   3       66.98       64.66     36.56 o 
  -6   2   3     5522.33     6067.70    212.38 o 
  -4   2   3     1117.06     1154.74     48.40 o 
  -2   2   3      107.77       98.46     29.47 o 
   0   2   3      424.01      384.29     73.23 o 
   2   2   3     1759.45     1670.88    161.24 o 
   4   2   3      548.11      517.07    108.61 o 
   6   2   3      665.54      921.68    153.80 o 
   8   2   3        6.34      -38.53     38.53 o 
  10   2   3      363.03       81.58     50.40 o 
 -19   3   3       59.14       48.14     15.10 o 
 -17   3   3      176.74      167.63     21.21 o 
 -15   3   3        1.96       11.40     12.85 o 
 -13   3   3      445.14      427.85     26.76 o 
 -11   3   3     1288.91     1383.22     57.06 o 
  -9   3   3     1098.22     1177.98     40.91 o 
  -7   3   3      173.49      218.00     16.42 o 
  -5   3   3       35.50       32.62     36.34 o 
  -3   3   3      809.79      721.84     56.73 o 
  -1   3   3      413.51      446.84     74.99 o 
   1   3   3      397.69      306.15     65.28 o 
   3   3   3     4435.51     4530.31    333.90 o 
   5   3   3      618.22      551.63    129.15 o 
   7   3   3      401.96      208.30    259.83 o 
   9   3   3      759.96      785.07    155.72 o 
 -18   4   3       80.36      100.20     22.25 o 
 -16   4   3       29.25       25.82     10.39 o 
 -14   4   3       40.04       79.49     17.34 o 
 -12   4   3       76.43       79.73     17.59 o 
 -10   4   3       77.95       70.40     16.75 o 
  -8   4   3      617.05      689.22     37.07 o 
  -6   4   3      419.36      452.69     30.10 o 
  -4   4   3       31.23       29.18     17.31 o 
  -2   4   3      759.18      791.65    148.08 o 
   0   4   3     1353.77     1188.42    132.91 o 
   2   4   3      515.26      511.54     74.38 o 
   4   4   3      206.79       77.01    120.54 o 
 -13   5   3      118.61      138.37     18.71 o 
 -11   5   3       67.94      134.76     21.42 o 
  -9   5   3      208.82      276.12     29.64 o 
  -7   5   3      345.95      447.17     36.57 o 
  -5   5   3       39.07       42.70     19.90 o 
  -3   5   3      172.97      156.89     23.97 o 
  -6   6   3        2.94        1.99     15.20 o 
  -4   6   3       15.64       20.98     19.05 o 
  -2   6   3       37.21       27.25     11.28 o 
   0   6   3        9.04       22.81     16.83 o 
   2   6   3       29.54       45.02     17.17 o 
 -22   0   4      141.57      143.80     19.54 o 
 -20   0   4      112.32       80.19     19.61 o 
 -18   0   4       96.82       91.84     18.62 o 
 -16   0   4      877.20      846.06     38.74 o 
 -14   0   4       64.33       52.68     13.89 o 
  -6   0   4     9072.45     9325.87    230.01 o 
  -4   0   4     2616.13     2258.62    107.55 o 
  -2   0   4     2313.04     1864.02    102.89 o 
   0   0   4    64673.79    72457.34    678.87 o 
   2   0   4     3578.02     3325.57    166.83 o 
   4   0   4       99.84      102.01     43.44 o 
   6   0   4     1780.40     2009.82    157.75 o 
   8   0   4      480.65      795.12    105.78 o 
 -23   1   4       10.19       15.87     15.86 o 
 -21   1   4        5.49        3.83      9.64 o 
 -19   1   4        3.68       12.80     11.51 o 
 -17   1   4      403.16      387.20     22.67 o 
 -15   1   4      185.24      244.80     24.25 o 
 -13   1   4      340.11      341.75     33.21 o 
 -11   1   4      155.62      186.66     48.68 o 
  -9   1   4      977.83     1052.57    100.24 o 
  -7   1   4     1345.70     1333.56     92.74 o 
  -5   1   4      863.83      787.37     40.48 o 
  -3   1   4     9820.95     9883.60    128.28 o 
  -1   1   4     2730.21     2854.82    121.88 o 
   1   1   4    11553.06    11536.03    225.04 o 
   3   1   4      842.04      745.15     62.62 o 
   5   1   4      394.64      413.32     50.24 o 
   7   1   4      733.38      821.73    126.56 o 
   9   1   4      429.28      512.91    116.42 o 
 -22   2   4      100.87       86.48     15.66 o 
 -20   2   4      182.92      181.85     16.60 o 
 -18   2   4      303.69      317.87     20.82 o 
 -16   2   4      238.35      229.95     19.98 o 
 -14   2   4      948.24      983.37     30.85 o 
 -12   2   4     1514.32     1388.19     35.63 o 
 -10   2   4      997.99      898.29    105.28 o 
  -8   2   4       89.32       84.84     42.05 o 
  -6   2   4     2015.37     1909.62    118.26 o 
  -4   2   4      582.70      644.29     42.58 o 
  -2   2   4      846.40      721.67     55.70 o 
   0   2   4      358.44      285.25     65.83 o 
   2   2   4     2668.54     2765.44    216.72 o 
   4   2   4     1011.78      909.00     97.04 o 
   6   2   4      712.46      576.08     89.14 o 
   8   2   4      658.42      502.24     87.28 o 
  10   2   4     1107.91     1032.36    124.93 o 
 -19   3   4       11.94        9.60     13.14 o 
 -17   3   4       38.94       16.76     17.98 o 
 -15   3   4       84.08       81.27     17.60 o 
 -13   3   4      544.72      540.92     32.33 o 
 -11   3   4      343.00      299.79     31.92 o 
  -9   3   4      205.36      252.98     21.77 o 
  -7   3   4      186.63      206.82     24.18 o 
  -5   3   4      878.04      981.40    102.52 o 
  -3   3   4      182.67      225.99     40.38 o 
  -1   3   4      450.11      480.29     60.72 o 
   1   3   4       24.58       41.65     29.82 o 
   3   3   4      277.74      272.42     82.15 o 
   5   3   4      460.65      424.41     82.49 o 
   7   3   4      178.46      175.03    111.64 o 
 -18   4   4        2.49       12.21     19.38 o 
 -16   4   4       87.38       85.11     15.32 o 
 -14   4   4       97.76      124.98     24.13 o 
 -12   4   4     1095.81     1109.89     59.15 o 
 -10   4   4       23.28       21.08     14.53 o 
  -8   4   4      217.48      238.87     24.16 o 
  -6   4   4      407.00      377.45     35.38 o 
  -4   4   4      610.67      628.69     55.75 o 
  -2   4   4      858.76      933.26     58.39 o 
   0   4   4      904.36      895.65    175.70 o 
   2   4   4     1582.25     1596.25    151.81 o 
 -13   5   4       32.86       67.52     22.54 o 
 -11   5   4       66.43       77.70     19.31 o 
  -9   5   4      262.38      235.26     26.80 o 
  -7   5   4      287.78      278.30     30.22 o 
  -5   5   4       21.85       37.07     17.08 o 
  -3   5   4      511.19      560.82     38.47 o 
  -6   6   4       82.92       95.61     22.36 o 
  -4   6   4       73.41       21.36     19.15 o 
  -2   6   4      250.01      238.46     29.45 o 
   0   6   4       68.10       80.10     20.21 o 
   2   6   4       28.00       32.50     14.70 o 
 -23   1   5      119.92      126.03     15.89 o 
 -21   1   5      184.09      186.73     15.26 o 
 -19   1   5      186.81      248.53     18.95 o 
 -17   1   5      142.59      184.21     17.80 o 
 -15   1   5     1334.56     1343.58     33.01 o 
 -13   1   5      517.50      533.57     27.36 o 
 -11   1   5      706.76      742.59    126.63 o 
  -9   1   5     1303.97     1206.84    143.46 o 
  -7   1   5      634.59      541.87     41.48 o 
  -5   1   5     3356.81     3154.43     84.83 o 
  -3   1   5     7218.08     6926.97    118.22 o 
  -1   1   5     1513.23     1361.75     83.35 o 
   1   1   5     3793.10     3598.88    137.56 o 
   3   1   5     1850.43     1650.83     99.45 o 
   5   1   5     1942.77     1838.57    111.27 o 
   7   1   5      559.87      635.17    115.89 o 
   9   1   5      410.18      376.30     98.85 o 
 -22   2   5        8.23       14.43     12.28 o 
 -20   2   5       52.27       86.54     16.71 o 
 -18   2   5       79.27       83.26     16.52 o 
 -16   2   5      130.63      133.16     15.91 o 
 -14   2   5      237.32      214.32     18.75 o 
 -12   2   5      613.52      597.05     27.13 o 
 -10   2   5     1004.34      975.77    159.03 o 
  -8   2   5       37.51        7.78     44.66 o 
  -6   2   5      811.12      954.75    101.86 o 
  -4   2   5     1485.90     1406.41     71.63 o 
  -2   2   5      584.43      611.50     65.20 o 
   0   2   5     1088.42     1034.36     71.79 o 
   2   2   5      780.94      728.12     62.11 o 
   4   2   5      778.50      698.01     90.32 o 
   6   2   5      172.87      182.68     59.38 o 
   8   2   5      621.27      484.00     91.06 o 
  10   2   5      136.50       54.69     73.09 o 
 -21   3   5       48.88       41.83     12.03 o 
 -19   3   5       39.84       33.86     17.62 o 
 -17   3   5       96.55      126.91     21.73 o 
 -15   3   5      156.22      136.64     24.10 o 
 -13   3   5      778.50      777.79     76.21 o 
 -11   3   5      330.79      344.01     32.28 o 
  -9   3   5      357.95      343.43     31.18 o 
  -7   3   5      176.91      171.47     22.34 o 
  -5   3   5      577.10      411.65    105.42 o 
  -3   3   5     1140.25     1253.96     88.16 o 
  -1   3   5     4290.11     4519.38    180.24 o 
   1   3   5     1811.92     1622.56    135.88 o 
   3   3   5     1050.26      945.44    115.20 o 
   5   3   5      336.47      250.01     88.25 o 
   7   3   5     1642.92     1335.70    147.55 o 
 -18   4   5       11.85       13.57     12.60 o 
 -16   4   5       40.10       33.11     13.01 o 
 -14   4   5        5.44       -1.77     15.92 o 
 -12   4   5      415.92      457.42     39.83 o 
 -10   4   5      230.68      261.05     31.74 o 
  -8   4   5       52.45       55.35     19.40 o 
  -6   4   5       44.48       74.56     30.43 o 
  -4   4   5      670.39      757.68    121.74 o 
  -2   4   5      535.86      514.14    133.94 o 
   0   4   5       49.24       82.93     95.49 o 
   2   4   5       14.53       38.70     94.76 o 
 -15   5   5       32.32       51.87     19.54 o 
 -13   5   5      135.72      145.97     20.31 o 
 -11   5   5      134.85      229.04     64.86 o 
  -9   5   5      127.56      146.83     23.28 o 
  -7   5   5      141.31      179.52     34.32 o 
  -5   5   5       65.15       92.37     20.19 o 
  -3   5   5      952.90     1018.65     75.46 o 
  -6   6   5       27.13        4.24     15.40 o 
  -4   6   5       11.40        9.15     17.36 o 
  -2   6   5        3.27        9.71     15.72 o 
   0   6   5       48.20      101.18     21.19 o 
 -24   0   6       67.31       80.32     19.85 o 
 -22   0   6       60.90       82.38     28.11 o 
 -20   0   6      108.36       94.54     17.45 o 
 -18   0   6       22.07       33.59     15.50 o 
 -16   0   6      153.61      162.15     18.97 o 
 -14   0   6      799.79      947.77     45.59 o 
  -8   0   6    29087.55    30634.43    523.64 o 
  -6   0   6     4758.99     4734.60    196.81 o 
  -4   0   6     2969.77     2567.61    146.61 o 
  -2   0   6     2145.23     1888.06    132.73 o 
   0   0   6    29773.91    32638.17    581.79 o 
   2   0   6     5799.02     6486.74    281.68 o 
   4   0   6     1693.13     2227.56    178.37 o 
   6   0   6     1762.57     1960.26    178.74 o 
 -23   1   6        3.92       30.13     15.08 o 
 -21   1   6       13.03       31.38     12.80 o 
 -19   1   6        8.02       24.50     13.05 o 
 -17   1   6      597.95      612.53     30.62 o 
 -15   1   6     1036.53     1124.24     37.18 o 
 -13   1   6       94.71      115.42     16.18 o 
 -11   1   6      548.82      506.33    110.43 o 
  -7   1   6      296.91      387.27     42.90 o 
  -5   1   6     2967.06     3116.78     89.95 o 
  -3   1   6     7565.42     7601.46    365.83 o 
  -1   1   6     1209.59     1301.96     88.60 o 
   1   1   6     2407.92     2409.04    124.59 o 
   3   1   6     1798.07     1841.67    114.82 o 
   5   1   6     2685.82     2628.60    141.00 o 
   7   1   6      237.80      317.80     88.61 o 
   9   1   6      400.47      429.56    107.94 o 
 -22   2   6      170.55      146.55     27.33 o 
 -20   2   6       81.16      115.45     16.70 o 
 -18   2   6      327.36      336.51     24.49 o 
 -16   2   6     1036.15     1063.05     34.61 o 
 -14   2   6     1163.71     1052.72     38.98 o 
 -12   2   6     1410.18     1308.24     36.30 o 
 -10   2   6      788.09      720.35    134.98 o 
  -8   2   6       92.78       74.97     43.59 o 
  -6   2   6     1507.48     1484.73     90.66 o 
  -4   2   6      178.27      174.52     30.64 o 
  -2   2   6     1778.39     1746.71     90.07 o 
   0   2   6     1794.16     1739.80     95.75 o 
   2   2   6     1075.38     1155.03     81.61 o 
   4   2   6     3297.13     2838.36    183.52 o 
   6   2   6      293.94      167.54     58.55 o 
   8   2   6       59.16      143.16     69.49 o 
 -21   3   6        1.86       17.28     12.35 o 
 -19   3   6       88.92       62.39     20.61 o 
 -17   3   6        9.13      -14.39     14.39 o 
 -15   3   6        8.13       28.31     19.69 o 
 -13   3   6      656.84      675.29     46.71 o 
 -11   3   6      382.75      395.02     34.53 o 
  -9   3   6      218.79      174.76     27.11 o 
  -7   3   6       22.42       19.52     17.48 o 
  -5   3   6      612.65      597.96     44.79 o 
  -3   3   6       62.10       -3.40     51.52 o 
  -1   3   6      356.22      362.58     53.67 o 
   1   3   6      229.42      217.35     51.35 o 
   3   3   6      219.54      231.17     60.83 o 
   5   3   6      142.86       24.88     48.54 o 
   7   3   6      363.56      403.22     71.05 o 
 -18   4   6        8.60       18.17      9.24 o 
 -16   4   6      125.83      136.08     21.80 o 
 -14   4   6      184.93      158.30     26.30 o 
 -12   4   6      424.16      458.06     46.32 o 
 -10   4   6       32.44       32.43     20.30 o 
  -8   4   6      261.81      272.76     31.43 o 
  -6   4   6     1233.20     1197.48     57.41 o 
  -4   4   6     1732.27     1864.13    151.99 o 
  -2   4   6      543.12      559.49    142.75 o 
   0   4   6      191.08      165.61     72.66 o 
 -15   5   6       21.74       22.98     14.29 o 
 -13   5   6        2.72        8.15     12.81 o 
 -11   5   6       99.22      117.74     20.63 o 
  -9   5   6      119.71      157.94     23.57 o 
  -7   5   6      176.30      172.49     24.05 o 
  -5   5   6       37.92      155.10     69.15 o 
  -3   5   6      104.67      127.90     31.76 o 
  -6   6   6      236.87      210.44     26.07 o 
  -4   6   6       47.18       34.83     14.78 o 
 -23   1   7      121.60      162.71     29.61 o 
 -21   1   7      139.71      173.42     17.89 o 
 -19   1   7      192.23      241.19     21.72 o 
 -17   1   7      319.00      378.55     24.92 o 
 -15   1   7     1220.89     1240.73     34.33 o 
 -13   1   7     1963.65     2257.95     67.46 o 
  -9   1   7     4798.62     5089.97    184.14 o 
  -7   1   7      623.98      591.47     63.37 o 
  -5   1   7       71.49       66.51     16.24 o 
  -3   1   7     1054.52      878.27     77.13 o 
  -1   1   7     1789.83     1880.11    166.55 o 
   1   1   7     6506.58     6719.40    221.23 o 
   3   1   7       81.09      134.43     40.94 o 
   5   1   7      137.31       59.81     57.07 o 
   7   1   7      370.26      311.24     96.29 o 
   9   1   7      237.15      102.67     62.20 o 
 -22   2   7        1.55      -15.34     15.34 o 
 -20   2   7       36.23       46.89     16.36 o 
 -18   2   7      434.99      418.70     26.93 o 
 -16   2   7      198.20      226.94     20.30 o 
 -14   2   7     1998.31     1882.10     47.19 o 
 -12   2   7      729.93      763.21     28.65 o 
  -6   2   7      331.17      375.80     49.13 o 
  -4   2   7      687.88      738.28     49.52 o 
  -2   2   7      858.36      852.55     65.49 o 
   0   2   7       77.87      113.36     34.30 o 
   2   2   7     1400.21     1354.28     92.93 o 
   4   2   7      124.10      171.98     84.01 o 
   6   2   7      211.13      268.27     67.41 o 
   8   2   7       69.54      125.39     52.88 o 
 -21   3   7      179.29      187.44     21.15 o 
 -19   3   7      142.14      148.80     23.36 o 
 -17   3   7      125.18      154.81     24.23 o 
 -15   3   7      229.26      204.38     29.06 o 
 -13   3   7     1053.46     1001.01     55.40 o 
 -11   3   7     1269.02     1353.51     61.46 o 
  -9   3   7     1086.06     1146.06     60.82 o 
  -7   3   7      104.12       81.81     18.39 o 
  -5   3   7     1429.12     1514.49     70.30 o 
  -3   3   7     1769.14     1729.76    140.86 o 
  -1   3   7     2039.22     1863.70    119.38 o 
   1   3   7     1048.73      975.95    112.59 o 
   3   3   7     1944.51     1759.56    168.93 o 
   5   3   7       84.45       22.29     34.52 o 
 -18   4   7       16.54       17.14     10.86 o 
 -16   4   7       11.16       59.38     17.80 o 
 -14   4   7       21.68       14.85     16.96 o 
 -12   4   7       34.42       47.42     21.39 o 
 -10   4   7       59.67       72.64     22.86 o 
  -8   4   7      501.06      493.83     39.18 o 
  -6   4   7       78.37       93.27     20.93 o 
  -4   4   7      119.07      114.90     26.17 o 
  -2   4   7       88.62      -85.71     85.71 o 
 -15   5   7       59.48       59.13     12.97 o 
 -13   5   7      138.58      153.51     20.21 o 
 -11   5   7      130.27      159.12     22.83 o 
  -9   5   7      296.00      328.22     29.73 o 
  -7   5   7      526.90      535.18     36.44 o 
  -5   5   7        3.54      -12.37     15.61 o 
  -3   5   7       80.33       85.24     28.04 o 
  -1   5   7       33.06       26.25     22.19 o 
 -24   0   8       54.77       61.25     21.73 o 
 -22   0   8      104.15       97.59     29.44 o 
 -20   0   8       72.85       85.26     21.82 o 
 -18   0   8      405.45      429.10     37.98 o 
 -16   0   8     1103.24     1186.38     54.93 o 
 -14   0   8      626.89      730.55     38.77 o 
 -10   0   8    10170.17    11483.27    374.02 o 
  -8   0   8     2205.09     2290.17    164.39 o 
  -6   0   8      266.13      304.66     68.61 o 
  -4   0   8     2333.56     2329.14    169.32 o 
  -2   0   8    11466.77    12087.43    399.38 o 
   0   0   8      426.90      449.71     90.70 o 
   2   0   8     2090.41     2758.29    215.68 o 
   4   0   8      422.73      485.90    100.54 o 
   6   0   8      199.70      301.12     86.38 o 
 -23   1   8        6.98       27.54     14.73 o 
 -21   1   8      107.14      117.74     20.86 o 
 -19   1   8      110.93      103.34     16.17 o 
 -17   1   8      341.71      327.65     27.29 o 
 -15   1   8      377.54      404.04     23.98 o 
 -13   1   8       67.12       72.43     16.67 o 
  -9   1   8     1362.74     1393.35    114.33 o 
  -7   1   8     2701.90     2718.28    133.44 o 
  -5   1   8      717.34      706.68     86.49 o 
  -3   1   8     3069.41     3394.74    155.62 o 
  -1   1   8      487.09      443.63     63.70 o 
   1   1   8    10459.23    11438.50    370.90 o 
   3   1   8       20.84       47.11     31.01 o 
   5   1   8       13.12       90.23     55.54 o 
   7   1   8      653.89      873.36    153.89 o 
 -22   2   8      230.77      276.50     31.07 o 
 -20   2   8      167.99      216.07     23.79 o 
 -18   2   8      386.06      457.08     27.56 o 
 -16   2   8      834.65      813.66     33.36 o 
 -14   2   8     1482.03     1409.69     41.01 o 
 -12   2   8     1812.01     1722.98     98.03 o 
 -10   2   8      179.53      139.62     31.76 o 
  -6   2   8      577.69      589.11     66.90 o 
  -4   2   8      410.92      312.77     60.74 o 
  -2   2   8     1277.11     1321.23     85.08 o 
   0   2   8     3552.50     3622.52    150.12 o 
   2   2   8      184.15      166.77     52.84 o 
   4   2   8      310.89      313.30    108.14 o 
   6   2   8       94.77       25.01     33.40 o 
 -21   3   8        8.44       19.07     20.70 o 
 -19   3   8        6.75       15.68     11.47 o 
 -17   3   8       70.88      103.63     23.46 o 
 -15   3   8     1001.57      975.51     55.43 o 
 -13   3   8      602.74      633.21     45.13 o 
 -11   3   8      153.48      180.96     26.19 o 
  -9   3   8       43.77       32.81     24.66 o 
  -7   3   8        6.55      -25.04     25.04 o 
  -5   3   8      307.15      253.81     31.71 o 
  -3   3   8       18.63      -27.51     74.84 o 
  -1   3   8       67.96       68.50    126.04 o 
   1   3   8       47.87       49.86     34.54 o 
   3   3   8      822.34      751.70    140.73 o 
   5   3   8       46.57      117.75     62.48 o 
 -18   4   8       10.85        9.47     10.82 o 
 -16   4   8      192.90      189.33     25.42 o 
 -14   4   8      220.98      196.95     27.74 o 
 -12   4   8      766.28      758.37     48.37 o 
 -10   4   8      250.23      218.08     42.27 o 
  -8   4   8      317.31      306.03     31.79 o 
  -6   4   8      835.03      850.08     49.63 o 
  -4   4   8      783.35      948.82    164.97 o 
 -15   5   8       17.82        8.89     17.16 o 
 -13   5   8        4.18       -1.16     12.18 o 
 -11   5   8      124.89      135.04     20.16 o 
  -9   5   8       67.07       81.37     18.23 o 
  -7   5   8       54.35       75.94     17.26 o 
  -5   5   8       39.28        7.45     21.25 o 
  -3   5   8      136.28      149.32     29.71 o 
  -1   5   8      104.53      139.05     28.65 o 
 -23   1   9      125.75      160.76     17.88 o 
 -21   1   9      176.58      212.79     23.36 o 
 -19   1   9      137.31      159.49     21.71 o 
 -17   1   9      200.04      187.62     21.35 o 
 -15   1   9     1673.21     1641.88     38.39 o 
 -13   1   9     1134.72     1161.18     47.79 o 
  -9   1   9      272.07      271.07     48.85 o 
  -7   1   9      946.29      937.13     84.68 o 
  -5   1   9      667.07      581.00     69.87 o 
  -3   1   9     1402.13     1368.30    109.09 o 
  -1   1   9      446.27      551.25     73.79 o 
   1   1   9      161.12      156.91     47.24 o 
   3   1   9       93.45      145.64     47.17 o 
   5   1   9      594.81      557.00    125.03 o 
   7   1   9     1157.51     1201.07    188.02 o 
 -22   2   9       13.93       86.99     20.20 o 
 -20   2   9       71.71       48.70     16.01 o 
 -18   2   9      386.51      398.84     24.71 o 
 -16   2   9      316.34      358.29     28.34 o 
 -14   2   9      510.96      506.93     29.92 o 
 -12   2   9      127.10      140.96     21.33 o 
 -10   2   9      610.93      582.30     51.95 o 
  -6   2   9      210.19      225.13     38.55 o 
  -4   2   9      568.68      502.95     73.42 o 
  -2   2   9     1169.59     1257.25    122.27 o 
   0   2   9        7.84      -19.07     25.42 o 
   2   2   9      710.34      746.43    146.86 o 
   4   2   9       11.66       36.09     52.61 o 
   6   2   9       31.06      -37.79     37.79 o 
 -21   3   9      161.07      172.00     21.57 o 
 -19   3   9      187.15      204.16     20.81 o 
 -17   3   9      111.84      140.06     26.61 o 
 -15   3   9      230.03      226.86     30.21 o 
 -13   3   9      362.56      349.14     34.69 o 
 -11   3   9      725.56      717.59     45.61 o 
  -9   3   9      961.60      984.03     79.28 o 
  -7   3   9      282.81      238.05     25.55 o 
  -5   3   9     1508.69     1426.66     68.80 o 
  -3   3   9     1541.34     1491.87    138.11 o 
  -1   3   9     1071.37     1004.50    175.48 o 
   1   3   9      323.05      308.53    109.09 o 
   3   3   9      655.93      461.16     85.27 o 
 -18   4   9       13.74       27.34     11.72 o 
 -16   4   9        0.80        6.90     25.68 o 
 -14   4   9       29.02       26.96     17.32 o 
 -12   4   9      235.94      236.93     29.46 o 
 -10   4   9       67.32       57.73     19.35 o 
  -8   4   9      124.76      147.47     23.77 o 
  -6   4   9       37.76       32.58     15.70 o 
  -4   4   9      100.40       96.44     28.98 o 
 -15   5   9       37.00       57.74     15.99 o 
 -13   5   9      152.72      171.21     23.21 o 
 -11   5   9      200.31      269.11     25.47 o 
  -9   5   9      133.23      128.12     20.01 o 
  -7   5   9       94.60      101.40     18.60 o 
  -5   5   9       20.33       41.97     20.85 o 
  -3   5   9       84.62       67.97     21.96 o 
 -24   0  10       48.40       68.46     23.91 o 
 -22   0  10       57.10       22.21     25.37 o 
 -20   0  10      485.98      443.10     42.38 o 
 -18   0  10      135.40      146.87     31.95 o 
 -16   0  10      486.93      481.51     66.89 o 
 -14   0  10      426.02      476.22     36.28 o 
 -10   0  10     3667.22     3659.02    240.66 o 
  -8   0  10     3606.56     3728.01    242.80 o 
  -6   0  10      314.75      282.06     75.56 o 
  -4   0  10     2338.73     2295.69    200.95 o 
  -2   0  10     1442.75     1377.04    161.44 o 
   0   0  10     3473.76     3521.58    268.41 o 
   2   0  10     2414.69     2770.71    249.43 o 
   4   0  10       33.69       53.20     53.69 o 
 -23   1  10        8.53       16.44     12.38 o 
 -21   1  10       19.10       41.26     14.91 o 
 -19   1  10       81.44       60.85     16.51 o 
 -17   1  10      288.47      296.03     25.42 o 
 -15   1  10      569.00      648.10     56.02 o 
 -13   1  10      531.15      563.86     48.19 o 
  -9   1  10       80.16      120.28     33.64 o 
  -7   1  10      399.17      324.26     67.45 o 
  -5   1  10     1118.83     1113.03    101.78 o 
  -3   1  10     4727.54     5282.90    350.32 o 
  -1   1  10        9.11       16.32     33.10 o 
   1   1  10      361.58      269.11     61.65 o 
   3   1  10      772.98      717.07     91.51 o 
   5   1  10       29.55       42.81     78.51 o 
   7   1  10      780.90      414.17    110.90 o 
 -24   2  10      135.51      141.17     16.77 o 
 -22   2  10      298.44      296.24     28.57 o 
 -20   2  10      194.73      223.50     23.51 o 
 -18   2  10      612.96      642.15     30.22 o 
 -16   2  10      944.28      967.17     41.81 o 
 -14   2  10      432.62      436.29     35.65 o 
 -12   2  10     1538.11     1357.97     55.77 o 
 -10   2  10      217.07      171.04     35.37 o 
  -6   2  10      937.44      953.69    103.08 o 
  -4   2  10      638.25      604.60     84.78 o 
  -2   2  10      390.26      403.01     75.92 o 
   0   2  10      296.09      286.45     50.12 o 
   2   2  10      225.00       37.35    109.40 o 
   4   2  10     2189.00     1877.57    174.70 o 
 -21   3  10       13.33       10.82     13.26 o 
 -19   3  10       12.57       27.53     13.49 o 
 -17   3  10       97.64       79.91     19.98 o 
 -15   3  10       82.42      107.32     23.92 o 
 -13   3  10      961.09      964.47     53.83 o 
 -11   3  10       20.43       32.99     16.47 o 
  -9   3  10       39.41       38.76     17.33 o 
  -7   3  10       17.96       57.40     26.51 o 
  -5   3  10      190.55      174.24     32.27 o 
  -3   3  10       29.26       23.26    110.42 o 
  -1   3  10       86.94        9.10     44.65 o 
   1   3  10      393.98       -0.66     69.21 o 
 -18   4  10       17.58       26.95     11.22 o 
 -16   4  10      109.31      129.28     22.08 o 
 -14   4  10      226.46      194.54     27.02 o 
 -12   4  10      521.58      504.81     39.79 o 
 -10   4  10      235.60      244.63     35.04 o 
  -8   4  10      241.62      218.79     27.25 o 
  -6   4  10      722.30      651.62     58.56 o 
 -15   5  10       49.46       53.89     17.41 o 
 -13   5  10        2.44        4.00     20.57 o 
 -11   5  10       83.53       59.52     14.90 o 
  -9   5  10       33.40       44.28     27.13 o 
  -7   5  10       73.07      126.98     26.90 o 
 -23   1  11      128.82      146.43     17.62 o 
 -21   1  11      304.81      290.22     25.42 o 
 -19   1  11       31.34       70.90     21.53 o 
 -17   1  11      369.42      423.97     23.93 o 
 -15   1  11     1048.53     1025.36     39.50 o 
 -13   1  11      822.76      835.71     60.58 o 
 -11   1  11      451.74      516.04    109.58 o 
  -9   1  11     1275.85     1343.92    113.86 o 
  -7   1  11      420.38      445.25     69.94 o 
  -5   1  11      437.16      424.73     72.09 o 
  -3   1  11      837.53      743.94     92.41 o 
  -1   1  11      730.84      806.70    147.64 o 
   1   1  11     2053.29     2126.28    161.79 o 
   3   1  11     1468.63     1283.06    127.95 o 
   5   1  11      640.91      633.22    140.24 o 
 -24   2  11        4.83       24.02     17.64 o 
 -22   2  11       40.52       15.44     15.01 o 
 -20   2  11       88.16       91.06     21.11 o 
 -18   2  11      175.40      165.89     18.07 o 
 -16   2  11      287.78      357.53     46.78 o 
 -14   2  11      393.94      391.97     41.58 o 
 -12   2  11      448.91      412.58     47.72 o 
 -10   2  11       49.24       32.89     24.94 o 
  -8   2  11      256.12      186.33     29.38 o 
  -6   2  11      131.35      227.02     54.26 o 
  -4   2  11      465.98      396.42     88.56 o 
  -2   2  11      837.13      804.86    106.66 o 
   0   2  11       13.89      113.23     34.51 o 
   2   2  11      174.15      141.56     52.81 o 
   4   2  11     1239.47     1068.42    272.80 o 
 -21   3  11      199.03      191.84     21.43 o 
 -19   3  11      221.88      216.17     21.10 o 
 -17   3  11       23.46       28.63     17.36 o 
 -15   3  11      223.48      230.61     29.96 o 
 -13   3  11      368.83      394.23     35.78 o 
 -11   3  11      875.62      960.60    137.43 o 
  -9   3  11      821.44      810.79     66.43 o 
  -7   3  11      513.91      397.85     44.68 o 
  -5   3  11      692.61      652.23     51.83 o 
  -3   3  11      635.39      941.94    113.11 o 
  -1   3  11     1078.31     1076.37    189.37 o 
 -18   4  11       24.16       38.15     12.18 o 
 -16   4  11       32.25       19.49     20.75 o 
 -14   4  11       42.63       47.29     17.34 o 
 -12   4  11      143.01      134.61     22.31 o 
 -10   4  11       40.93       33.94     16.86 o 
  -8   4  11       36.47       47.97     24.58 o 
  -6   4  11      205.68      193.51     31.65 o 
 -15   5  11       70.27       49.12     16.00 o 
 -13   5  11      133.79      151.13     16.86 o 
 -11   5  11      183.41      178.97     17.98 o 
  -9   5  11      134.12      122.12     24.14 o 
 -24   0  12       59.51       43.66     21.14 o 
 -22   0  12       23.83       17.97     20.04 o 
 -20   0  12        0.30       52.53     31.76 o 
 -18   0  12      221.75      222.68     27.20 o 
 -16   0  12       60.91       95.62     19.56 o 
 -14   0  12     1111.87     1125.27     67.77 o 
 -12   0  12     1565.50     2032.98    199.82 o 
 -10   0  12     3024.99     3070.39    248.79 o 
  -8   0  12     1311.59     1310.66    169.35 o 
  -6   0  12      531.19      697.55    124.40 o 
  -4   0  12      358.08      285.65     82.00 o 
  -2   0  12     9050.02    10209.05    494.86 o 
   0   0  12     2020.75     2163.30    235.64 o 
   2   0  12     1155.36      804.44    159.58 o 
   4   0  12      725.75      777.89    150.12 o 
 -23   1  12       61.08       55.13     13.45 o 
 -21   1  12       33.11       51.42     15.80 o 
 -19   1  12       16.70       25.40     14.60 o 
 -17   1  12       81.59       76.39     16.99 o 
 -15   1  12      280.45      271.92     22.87 o 
 -13   1  12      534.35      472.03     49.79 o 
 -11   1  12     1046.11      965.43     70.65 o 
  -9   1  12      314.79      276.32     78.53 o 
  -7   1  12      119.87      160.08     53.25 o 
  -5   1  12      826.00      867.28    103.09 o 
  -3   1  12      693.61      734.35     96.11 o 
  -1   1  12      187.23      276.67     78.77 o 
   1   1  12      251.18      273.26     65.46 o 
   3   1  12      144.99      267.43    104.97 o 
 -24   2  12      200.40      198.83     19.00 o 
 -22   2  12      293.16      268.92     26.80 o 
 -20   2  12      119.03      126.27     18.26 o 
 -18   2  12      159.28      148.33     25.75 o 
 -16   2  12     1133.75     1160.22     57.29 o 
 -14   2  12      425.34      440.35     35.45 o 
 -12   2  12     1308.79     1273.06     80.50 o 
 -10   2  12      519.42      457.56     47.95 o 
  -8   2  12      333.63      285.22     80.11 o 
  -6   2  12      496.45      488.25     39.42 o 
  -4   2  12      776.98      682.48    119.30 o 
  -2   2  12      267.93      125.57     48.38 o 
   0   2  12     1182.91     1159.07    127.95 o 
   2   2  12       59.38      217.30     91.96 o 
 -21   3  12        6.75        9.91     15.49 o 
 -19   3  12       12.48       11.57     18.99 o 
 -17   3  12      192.84      166.46     25.65 o 
 -15   3  12      151.57      171.94     36.90 o 
 -13   3  12      554.15      517.63     38.88 o 
 -11   3  12       52.16       21.13     25.19 o 
  -9   3  12      488.26      411.21     48.93 o 
  -7   3  12       32.55       24.17     20.62 o 
  -3   3  12      105.09      271.56    100.05 o 
  -1   3  12      297.21      444.75    123.44 o 
 -18   4  12       41.05       23.23     11.01 o 
 -16   4  12      102.75       98.73     20.53 o 
 -14   4  12      355.45      387.42     32.51 o 
 -12   4  12      373.97      325.61     30.19 o 
 -10   4  12       82.13       72.52     27.00 o 
  -8   4  12       89.02       82.98     27.57 o 
 -13   5  12       20.60       40.77     17.20 o 
 -11   5  12       44.27       46.83     18.84 o 
 -23   1  13       73.32       79.69     21.51 o 
 -21   1  13      170.16      194.76     28.46 o 
 -19   1  13      198.85      214.05     21.74 o 
 -17   1  13      589.87      648.90     33.34 o 
 -15   1  13     1119.42      927.33     70.21 o 
 -13   1  13     1065.59     1055.37     71.66 o 
 -11   1  13      299.98      291.77     40.00 o 
  -9   1  13     1152.87     1193.30    175.45 o 
  -7   1  13      742.61      651.20     91.09 o 
  -5   1  13      498.06      441.96     80.46 o 
  -3   1  13      386.66      311.65     69.58 o 
  -1   1  13      603.12      612.19    154.36 o 
   1   1  13      671.40      728.62    106.00 o 
   3   1  13      110.39      181.12     74.83 o 
 -22   2  13      115.93      126.22     20.24 o 
 -20   2  13       16.62       40.23     17.35 o 
 -18   2  13      322.57      242.16     23.06 o 
 -16   2  13      266.35      236.60     27.59 o 
 -14   2  13      563.46      499.56     56.25 o 
 -12   2  13      219.85      207.07     40.17 o 
 -10   2  13       35.59       30.26     22.20 o 
  -8   2  13       68.03       49.93     22.09 o 
  -6   2  13       21.05       29.04     23.34 o 
  -4   2  13      177.21      106.31     48.57 o 
  -2   2  13      249.50      150.37     76.51 o 
   0   2  13      904.29      741.32    151.90 o 
 -21   3  13      164.96      136.39     14.03 o 
 -19   3  13      206.50      232.49     20.58 o 
 -17   3  13      122.24       63.87     46.60 o 
 -15   3  13      286.37      300.46     38.99 o 
 -13   3  13      203.24      155.57     37.48 o 
 -11   3  13     1428.03     1324.02     87.08 o 
  -9   3  13      735.33      661.42     59.91 o 
  -7   3  13      121.54       96.67     28.47 o 
 -18   4  13        5.70       -7.39     12.15 o 
 -16   4  13       19.89       27.06     20.45 o 
 -14   4  13       52.85       58.93     25.15 o 
 -12   4  13       76.20       56.31     23.97 o 
 -10   4  13       98.84       93.61     28.55 o 
  -8   4  13      156.96      126.17     26.82 o 
 -13   5  13      136.12      138.28     20.82 o 
 -11   5  13      114.76      152.88     22.48 o 
 -22   0  14      142.38      188.35     30.10 o 
 -18   0  14      524.37      538.20     50.62 o 
 -16   0  14      378.66      324.52     43.70 o 
 -12   0  14      763.00      649.97    132.67 o 
 -10   0  14     3481.08     3820.29    307.67 o 
  -8   0  14      179.09      287.97     92.34 o 
  -6   0  14      176.59      151.31     80.07 o 
  -4   0  14      501.25      348.30    108.51 o 
  -2   0  14     2449.12     2830.39    289.39 o 
   0   0  14     1374.12     1477.66    220.27 o 
   2   0  14      678.46      630.27    137.17 o 
 -23   1  14        0.06        6.89     17.25 o 
 -21   1  14       32.85       50.09     17.05 o 
 -19   1  14       64.83       65.77     25.03 o 
 -17   1  14      181.44      199.68     37.03 o 
 -15   1  14      144.38      158.44     36.73 o 
 -13   1  14      506.99      441.27     49.97 o 
 -11   1  14      825.85      744.66     55.14 o 
  -9   1  14       87.28       22.45     57.89 o 
  -7   1  14     1354.82     1425.17    140.68 o 
  -5   1  14        0.01        7.61     36.57 o 
  -3   1  14        6.09      -91.87     91.87 o 
  -1   1  14       62.81      -49.83     66.00 o 
   1   1  14       80.35      105.50     59.12 o 
 -22   2  14      179.19      151.56     20.09 o 
 -20   2  14      162.24      157.44     17.98 o 
 -18   2  14      255.22      235.35     56.49 o 
 -16   2  14      495.44      526.85     56.94 o 
 -14   2  14      314.90      217.97     41.34 o 
 -12   2  14     1398.86     1226.53     82.97 o 
 -10   2  14      116.44      109.19     30.16 o 
  -8   2  14      339.62      244.99     34.76 o 
  -6   2  14      247.45       47.89     42.09 o 
  -4   2  14      310.21      100.56     51.21 o 
  -2   2  14        4.75      -62.58     62.58 o 
 -21   3  14       55.62       40.78     21.64 o 
 -19   3  14        2.77        6.53     13.68 o 
 -17   3  14       57.18       76.36     31.00 o 
 -15   3  14      460.29      419.96     50.89 o 
 -13   3  14      146.48      106.92     31.94 o 
 -11   3  14       26.65       37.57     26.87 o 
  -9   3  14        0.45      -12.03     20.77 o 
  -7   3  14       28.61        9.74     19.23 o 
 -18   4  14       66.66       66.16     14.43 o 
 -16   4  14       50.13       76.40     25.15 o 
 -14   4  14      220.46      268.18     37.25 o 
 -12   4  14      101.17       57.92     26.32 o 
 -10   4  14      268.42      191.17     33.31 o 
 -19   1  15       66.10      107.57     30.84 o 
 -17   1  15      425.47      475.69     36.85 o 
 -15   1  15      680.01      573.08     57.54 o 
 -13   1  15      758.49      780.34     65.34 o 
 -11   1  15      407.42      403.48     45.55 o 
  -9   1  15      295.94      370.38    121.56 o 
  -7   1  15      497.34      482.48    110.51 o 
  -5   1  15      184.98      200.30     62.75 o 
  -3   1  15      774.48      650.84    100.72 o 
  -1   1  15     1169.93     1025.71    129.06 o 
 -22   2  15       21.80       28.27     20.49 o 
 -20   2  15       46.57       37.89     14.73 o 
 -18   2  15        5.22        2.20     24.49 o 
 -16   2  15      157.52      131.07     35.07 o 
 -14   2  15      170.32      173.24     37.88 o 
 -12   2  15      335.17      285.32     45.33 o 
 -10   2  15       80.02       50.95     22.76 o 
  -8   2  15      287.15      303.96     83.24 o 
  -6   2  15       62.39       94.25     37.73 o 
  -4   2  15      527.21      386.60    130.70 o 
 -21   3  15       82.50       38.28     10.97 o 
 -19   3  15      112.54      113.43     17.99 o 
 -17   3  15       54.44       76.65     19.01 o 
 -15   3  15      307.51      298.01     44.00 o 
 -13   3  15      251.31      222.27     41.13 o 
 -11   3  15      389.14      386.86     51.42 o 
  -9   3  15      218.45      178.42     35.88 o 
 -18   4  15        7.54        7.79     15.49 o 
 -16   4  15       48.41       45.51     18.92 o 
 -14   4  15      113.45      149.95     30.37 o 
 -12   4  15       68.13       58.72     24.28 o 
 -10   4  15      211.45      216.92     32.56 o 
 -18   0  16      446.14      389.04     47.79 o 
 -16   0  16      290.29      300.23     44.96 o 
 -12   0  16      862.98      595.71    143.51 o 
 -10   0  16      325.05      347.27    110.27 o 
  -8   0  16     1111.19     1142.33    188.46 o 
  -6   0  16     1534.57     1629.77    230.41 o 
  -4   0  16      488.42      276.52    102.38 o 
  -2   0  16     3771.95     4018.34    369.38 o 
 -21   1  16       63.26       62.14     23.78 o 
 -19   1  16      207.59      197.44     35.65 o 
 -17   1  16       46.35       24.86     16.35 o 
 -15   1  16       78.05      124.76     37.19 o 
 -13   1  16      146.05      118.48     31.31 o 
 -11   1  16     1455.33     1356.91     72.25 o 
  -9   1  16       79.18       40.07    135.49 o 
  -7   1  16      529.60      568.32    101.61 o 
  -5   1  16       93.21      175.20    102.24 o 
  -3   1  16        9.76       34.67    169.40 o 
 -22   2  16      185.63      183.05     26.30 o 
 -20   2  16       62.51       62.55     26.33 o 
 -18   2  16      127.51      137.96     33.98 o 
 -16   2  16      511.77      473.15     53.77 o 
 -14   2  16      200.91      154.48     35.76 o 
 -12   2  16      545.13      492.30     56.25 o 
 -10   2  16      186.58      177.34     36.59 o 
  -8   2  16      315.65      345.60     84.64 o 
  -6   2  16      209.35      -13.40    283.17 o 
 -21   3  16       41.62       38.47     16.31 o 
 -19   3  16       67.20       46.34     22.88 o 
 -17   3  16       71.23       38.03     26.15 o 
 -15   3  16      112.02      120.05     32.94 o 
 -13   3  16      344.71      283.06     44.21 o 
 -11   3  16       34.69       34.36     22.50 o 
  -9   3  16       30.63       43.15     21.86 o 
 -18   4  16       40.37       25.15     14.79 o 
 -16   4  16       32.51       49.94     20.07 o 
 -14   4  16      299.36      314.84     36.46 o 
 -12   4  16      120.22       84.01     22.84 o 
 -10   4  16       58.52       53.55     19.55 o 
 -21   1  17      207.82      244.84     35.56 o 
 -19   1  17       64.36      126.24     30.90 o 
 -17   1  17      562.68      543.67     58.95 o 
 -15   1  17      457.67      410.49     52.19 o 
 -13   1  17      424.66      407.70    100.83 o 
 -11   1  17      130.48      138.87     28.34 o 
  -9   1  17      470.44      412.17     43.26 o 
  -7   1  17     1031.19     1063.51     71.75 o 
  -5   1  17     1324.64     1306.74    180.15 o 
 -22   2  17        0.77        9.21     16.29 o 
 -20   2  17        3.60       14.08     22.22 o 
 -18   2  17        8.75        5.70     22.81 o 
 -16   2  17       66.28      108.85     33.40 o 
 -14   2  17      143.89      145.94     37.67 o 
 -12   2  17      360.47      352.86     47.06 o 
 -10   2  17       24.75       24.65     22.52 o 
  -8   2  17      210.36      150.19     31.05 o 
 -21   3  17       47.97       83.83     20.32 o 
 -19   3  17      101.52       78.44     24.52 o 
 -17   3  17       53.61       23.64     21.84 o 
 -15   3  17      292.18      269.14     40.34 o 
 -13   3  17      193.01      171.82     34.12 o 
 -11   3  17      256.34      257.95     39.38 o 
  -9   3  17      100.93       84.80     28.46 o 
 -16   4  17        3.57       37.63     19.28 o 
 -14   4  17       63.47       52.02     20.37 o 
 -12   4  17       43.59       62.66     20.17 o 
 -20   0  18      119.31       95.97     27.33 o 
 -18   0  18      171.60      177.64     35.14 o 
 -16   0  18      240.79      191.60     38.22 o 
 -12   0  18     1085.53     1056.94    182.97 o 
 -10   0  18     4318.17     4696.48    398.11 o 
  -8   0  18     1048.67     1003.61    184.32 o 
 -21   1  18       49.90       34.63     22.71 o 
 -19   1  18       66.45       52.46     25.78 o 
 -17   1  18       34.04       45.04     29.04 o 
 -15   1  18      153.91      111.07     34.85 o 
 -13   1  18      364.08      305.34     48.34 o 
 -11   1  18      251.41      234.71     39.71 o 
  -9   1  18      221.96      231.61     38.94 o 
  -7   1  18       89.99       77.28     26.64 o 
 -22   2  18      122.26      116.69     22.95 o 
 -20   2  18      103.90       80.74     23.91 o 
 -18   2  18      144.61      129.50     32.02 o 
 -16   2  18      499.68      514.78     55.74 o 
 -14   2  18      249.59      276.40     43.26 o 
 -12   2  18      390.10      355.90     46.69 o 
 -10   2  18       86.65      118.55     31.44 o 
  -8   2  18      430.16      387.25     42.85 o 
 -19   3  18       59.41       86.42     23.68 o 
 -17   3  18       34.67       51.46     22.11 o 
 -15   3  18       72.38       74.66     27.48 o 
 -13   3  18       41.55       25.09     23.94 o 
 -11   3  18       21.49        9.23     19.61 o 
 -16   4  18       32.06       26.62     14.49 o 
 -14   4  18      226.13      194.81     24.97 o 
 -21   1  19      184.84      174.34     32.41 o 
 -19   1  19       60.07       73.24     18.39 o 
 -17   1  19      338.46      288.22     43.32 o 
 -15   1  19      514.89      492.41     56.76 o 
 -13   1  19      350.97      354.29     50.22 o 
 -11   1  19      894.89      894.95     70.54 o 
  -9   1  19      412.88      369.21     47.08 o 
  -7   1  19       99.12      109.26     29.64 o 
 -22   2  19       20.45       30.86     18.16 o 
 -20   2  19       10.95       14.20     18.25 o 
 -18   2  19        9.21       15.37     13.76 o 
 -16   2  19        3.22       13.68     27.34 o 
 -14   2  19      228.79      251.68     42.10 o 
 -12   2  19      132.43      144.63     32.22 o 
 -10   2  19      104.31      109.70     28.99 o 
 -19   3  19       73.94       82.02     21.89 o 
 -17   3  19       25.12       38.51     21.20 o 
 -15   3  19      219.94      218.25     33.09 o 
 -13   3  19      221.64      169.32     31.03 o 
 -11   3  19      208.39      199.66     30.61 o 
 -20   0  20       67.62       46.56     22.66 o 
 -18   0  20       67.93       90.73     28.63 o 
 -16   0  20      300.42      249.20     43.18 o 
 -14   0  20     1006.19      924.26     75.03 o 
 -21   1  20        2.79       25.32     19.73 o 
 -19   1  20       38.12       33.40     15.80 o 
 -17   1  20        4.74        7.32     14.77 o 
 -15   1  20        3.40       45.81     26.49 o 
 -13   1  20      157.03      140.04     32.76 o 
 -11   1  20       76.05       83.79     28.60 o 
  -9   1  20       50.61       79.88     26.51 o 
 -20   2  20       68.01       93.36     26.40 o 
 -18   2  20       97.60       65.81     16.48 o 
 -16   2  20      243.76      185.52     32.24 o 
 -14   2  20      165.95      158.97     33.12 o 
 -12   2  20      198.34      228.16     37.91 o 
 -10   2  20       70.81      103.47     25.76 o 
 -19   3  20        5.69        5.04     15.00 o 
 -17   3  20        7.80       32.67     18.53 o 
 -15   3  20       41.72       36.48     17.51 o 
 -13   3  20        9.91       14.62     17.36 o 
 -21   1  21       96.76       78.22     23.38 o 
 -19   1  21       20.91       28.11     13.77 o 
 -17   1  21      178.88      152.61     23.09 o 
 -15   1  21      257.83      254.41     40.23 o 
 -13   1  21       46.79       68.61     25.17 o 
 -11   1  21      182.04      198.53     37.29 o 
  -9   1  21       38.01       30.15     21.99 o 
 -20   2  21       24.27       34.95     18.53 o 
 -18   2  21        3.09       -1.10     12.74 o 
 -16   2  21       25.80       49.40     23.34 o 
 -14   2  21       96.73      115.74     27.99 o 
 -12   2  21       68.83       83.97     24.60 o 
 -10   2  21       17.95       60.21     22.29 o 
 -17   3  21       16.60       22.60     16.35 o 
 -15   3  21      197.64      194.26     27.01 o 
 -13   3  21      133.20      117.56     22.46 o 
 -20   0  22       34.72        9.81     17.62 o 
 -18   0  22       12.03       10.28     19.14 o 
 -16   0  22      154.24       94.25     27.44 o 
 -14   0  22       92.64      135.68     33.65 o 
 -12   0  22      418.49      415.04     48.73 o 
 -10   0  22      240.69      246.07     37.70 o 
  -8   0  22       17.95        5.26     18.61 o 
 -21   1  22        2.59        1.98     15.91 o 
 -19   1  22       39.57       45.50     14.11 o 
 -17   1  22       69.28       78.43     18.85 o 
 -15   1  22       28.13       59.80     25.89 o 
 -13   1  22       49.48       67.99     26.99 o 
 -11   1  22       16.88       25.93     21.57 o 
  -9   1  22       30.34       47.50     22.62 o 
 -20   2  22       73.69       53.37     17.72 o 
 -18   2  22      123.86      105.60     16.60 o 
 -16   2  22      241.05      238.32     34.37 o 
 -14   2  22      180.42      154.09     28.64 o 
 -12   2  22       64.26       95.10     24.69 o 
 -21   1  23       58.79       92.07     21.71 o 
 -19   1  23       31.86       40.65     14.04 o 
 -17   1  23      105.24       93.19     18.83 o 
 -15   1  23      280.69      319.50     28.11 o 
 -13   1  23       33.09       94.19     25.46 o 
 -11   1  23      114.74      147.10     27.29 o 
 -18   2  23        1.37       11.89     16.08 o 
 -16   2  23      120.94      142.49     21.11 o 
 -14   2  23       77.47       76.03     21.07 o 
 -20   0  24       41.14       72.22     19.75 o 
 -18   0  24      157.46      165.05     28.45 o 
 -16   0  24      155.21      146.34     27.62 o 
 -14   0  24       52.77       89.69     25.27 o 
 -12   0  24      189.61      226.41     33.47 o 
 -10   0  24      187.39      209.68     28.31 o 
 -19   1  24       29.49       45.88     13.33 o 
 -17   1  24       34.31       28.07     12.58 o 
 -15   1  24       20.83       24.79     26.97 o 
 -13   1  24       45.61       27.81     13.27 o 
 -11   1  24        4.44        7.92     20.04 o 
  -9   1  24        2.85        0.87     14.27 o 
 -16   2  24       71.67       73.29     18.82 o 
 -17   1  25       50.41       49.31     13.42 o 
 -15   1  25       99.92      146.04     28.03 o 
 -13   1  25       20.83       27.94     16.89 o 
                                                 
